# Supplementary material for: Crystal structure and Hirshfeld surface analysis of 2-methyl-3-nitro-N-[(E)-(5-nitro­thio­phen-2-yl)methyl­idene]aniline
Source: Acta Crystallogr E Crystallogr Commun. 2021 Jan 19;77(Pt 2):138–41. doi: 10.1107/S2056989021000529 (PMC7869546; doi:10.1107/S2056989021000529)
Supplement: Supplementary file 1 [file e-77-00138-sup1.cif]

##############################################################################
#                                                                            #
# This CIF contains the data in a paper accepted for publication in          #
# Acta Crystallographica Section E. It conforms to the requirements of       #
# Notes for Authors for Acta Crystallographica Section E, and has been       #
# peer reviewed under the auspices of the IUCr Commission on Journals.       #
#                                                                            #
# Full details of the Crystallographic Information File format               #
# are given in the paper "The Crystallographic Information File (CIF):       #
# a New Standard Archive File for Crystallography" by S. R. Hall, F. H.      #
# Allen and I. D. Brown [Acta Cryst. (1991), A47, 655-685].                  #
#                                                                            #
# The current version of the core CIF dictionary is obtainable from          #
# ftp://ftp.iucr.org/pub/cif_core.dic.                                       #
#                                                                            #
# Software is freely available for graphical display of the structure(s)     #
# in this CIF. For information consult the CIF software page                 #
# http://www.iucr.org/resources/cif/software.                                #
#                                                                            #
# This file may be used for bona fide research purposes within the           #
# scientific community so long as proper attribution is given to the journal # 
# article from which it was obtained.                                        #
#                                                                            #
##############################################################################
data_I
_audit_creation_method     'SHELXL-2018/3'
_journal_date_recd_electronic     2020-12-28
_journal_date_accepted     2021-01-13
_journal_name_full     'Acta Crystallographica, Section E'
_journal_year     2021
_journal_volume     77
_journal_issue      2
_journal_page_first     138
_journal_page_last     141
_journal_paper_category     GO
_journal_paper_doi     10.1107/S2056989021000529
_journal_coeditor_code     YK2142
_publ_contact_author_name     'Eiad Saif'
_publ_contact_author_address
;
Department of Computer and Electronic Engineering Technology,
Sana'a Community College, Sana'a, Yemen
Ondokuz May\?is University, Faculty of Engineering,
Department of Electrical and Electronic Engineering, 55139, Samsun, Turkey
;
_publ_contact_author_email
                              'eiad.saif@scc.edu.tr, sevgi.kansiz@samsun.edu.tr'
_publ_contact_author_fax     ?
_publ_contact_author_phone     ?
_publ_section_title
;\
Crystal structure and Hirshfeld surface analysis of
2-methyl-3-nitro-<i>N</i>-[(<i>E</i>)-(5-nitrothiophen-2-yl)methylidene]\
aniline
;
loop_
    _publ_author_name
    _publ_author_footnote
    _publ_author_address
    'Kansiz, Sevgi' .
;
Samsun University, Faculty of Engineering, Department of Fundamental Sciences,
Samsun, 55420, Turkey
;
    'Dege, Necmi' .
;
Ondokuz May\?is University, Faculty of Arts and Sciences,
Department of Physics,
55139, Samsun, Turkey
;
    'Ozturk, Seyhan' .
;
Ondokuz May\?is University, Faculty of Arts and Sciences,
Department of Chemistry,
55139, Samsun, Turkey
;
    'Akdemir, Nesuhi' .
;
Amasya University, Faculty of Arts and Sciences, Department of Chemistry,
Amasya, Turkey
;
    'Tarcan, Erdo\(gan' .
;
Kocaeli University, Faculty of Arts and Sciences, Department of Physics, 41100,
Kocaeli, Turkey
;
    'Arslanhan, Ali' .
;
Kocaeli University, Faculty of Arts and Sciences, Department of Physics, 41100,
Kocaeli, Turkey
;
    'Saif, Eiad' .
;
Department of Computer and Electronic Engineering Technology,
Sana'a Community College, Sana'a,
Yemen
Ondokuz May\?is University, Faculty of Engineering,
Department of Electrical and Electronic Engineering, 55139, Samsun,
Turkey
;
_publ_section_synopsis
;
The title compound is a Schiff base formed from 5-nitrothiophene-2-carbaldehyde
and 2-methyl-3-nitroaniline. In the crystal, the molecules are linked by weak
C---H...O hydrogen bonds.
;
_chemical_name_systematic
;
2-Methyl-3-nitro-<i>N</i>-[(<i>E</i>)-(5-nitrothiophen-2-yl)methylidene]aniline
;
_chemical_name_common     ?
_chemical_formula_moiety     ?
_chemical_formula_sum     'C12 H9 N3 O4 S'
_chemical_formula_iupac     'C12 H9 N3 O4 S'
_chemical_formula_weight     291.28
_chemical_melting_point     ?
_chemical_absolute_configuration     ?
_space_group_crystal_system     orthorhombic
_space_group_name_H-M_alt     'P 21 21 21'
_space_group_name_Hall     'P 2ac 2ab'
loop_
    _space_group_symop_operation_xyz
    'x, y, z'
    '-x+1/2, -y, z+1/2'
    '-x, y+1/2, -z+1/2'
    'x+1/2, -y+1/2, -z'
_cell_length_a     7.1335(4)
_cell_length_b     11.7297(6)
_cell_length_c     15.4593(7)
_cell_angle_alpha     90
_cell_angle_beta     90
_cell_angle_gamma     90
_cell_volume     1293.54(11)
_cell_formula_units_Z     4
_cell_measurement_reflns_used     6261
_cell_measurement_theta_min     2.18
_cell_measurement_theta_max     30.85
_cell_measurement_temperature     293(2)
_exptl_crystal_description     'stick'
_exptl_crystal_colour     'yellow'
_exptl_crystal_size_max     0.75
_exptl_crystal_size_mid     0.39
_exptl_crystal_size_min     0.14
_exptl_crystal_density_diffrn     1.496
_exptl_crystal_density_meas     ?
_exptl_crystal_density_method     ?
_exptl_crystal_F_000     600
_exptl_absorpt_coefficient_mu     0.267
_exptl_absorpt_correction_type     integration
_exptl_absorpt_process_details
;
(X-RED32; Stoe & Cie, 2002)
;
_exptl_absorpt_correction_T_min     0.8388
_exptl_absorpt_correction_T_max     0.9655
_diffrn_ambient_temperature     293(2)
_diffrn_source     'sealed X-ray tube, 12 x 0.4 mm long-fine focus'
_diffrn_radiation_type     MoK\a
_diffrn_radiation_wavelength     0.71073
_diffrn_measurement_device_type     'Stoe IPDS 2'
_diffrn_measurement_method     'rotation method'
_diffrn_detector_area_resol_mean     6.67
_diffrn_reflns_number     6707
_diffrn_reflns_av_R_equivalents     0.0488
_diffrn_reflns_av_unetI/netI     0.0686
_diffrn_reflns_theta_min     2.179
_diffrn_reflns_theta_max     30.475
_diffrn_reflns_theta_full     25.242
_diffrn_measured_fraction_theta_max     0.998
_diffrn_measured_fraction_theta_full     0.998
_diffrn_reflns_limit_h_min     -8
_diffrn_reflns_limit_h_max     10
_diffrn_reflns_limit_k_min     -16
_diffrn_reflns_limit_k_max     12
_diffrn_reflns_limit_l_min     -22
_diffrn_reflns_limit_l_max     20
_refine_special_details
;
 Refined as a two-component inversion twin
;
_reflns_number_total     3930
_reflns_number_gt     2258
_reflns_threshold_expression     'I > 2\s(I)'
_refine_ls_structure_factor_coef     Fsqd
_refine_ls_matrix_type     full
_refine_ls_R_factor_all     0.1048
_refine_ls_R_factor_gt     0.0528
_refine_ls_wR_factor_gt     0.1115
_refine_ls_wR_factor_ref     0.1290
_refine_ls_goodness_of_fit_ref     0.905
_refine_ls_restrained_S_all     0.905
_refine_ls_number_reflns     3930
_refine_ls_number_parameters     186
_refine_ls_number_restraints     0
_refine_ls_hydrogen_treatment     mixed
_refine_ls_weighting_scheme     calc
_refine_ls_weighting_details
                      'w=1/[\s^2^(Fo^2^)+(0.0630P)^2^] where P=(Fo^2^+2Fc^2^)/3'
_atom_sites_solution_hydrogens     mixed
_atom_sites_solution_primary     ?
_atom_sites_solution_secondary     ?
_refine_ls_shift/su_max     0.000
_refine_ls_shift/su_mean     0.000
_refine_diff_density_max     0.327
_refine_diff_density_min     -0.194
_refine_ls_extinction_method     none
_refine_ls_extinction_coef     .
_refine_ls_abs_structure_details
;
 Refined as an inversion twin.
;
_refine_ls_abs_structure_Flack     0.59(15)
loop_
    _atom_type_symbol
    _atom_type_description
    _atom_type_scat_dispersion_real
    _atom_type_scat_dispersion_imag
    _atom_type_scat_source
    'C' 'C' 0.0033 0.0016
                         'International Tables Vol C Tables 4.2.6.8 and 6.1.1.4'
    'H' 'H' 0.0000 0.0000
                         'International Tables Vol C Tables 4.2.6.8 and 6.1.1.4'
    'N' 'N' 0.0061 0.0033
                         'International Tables Vol C Tables 4.2.6.8 and 6.1.1.4'
    'O' 'O' 0.0106 0.0060
                         'International Tables Vol C Tables 4.2.6.8 and 6.1.1.4'
    'S' 'S' 0.1246 0.1234
                         'International Tables Vol C Tables 4.2.6.8 and 6.1.1.4'
_computing_data_collection
;
X-AREA (Stoe & Cie, 2002)
;
_computing_cell_refinement
;
X-AREA(Stoe & Cie, 2002)
;
_computing_data_reduction
;
X-RED32 (Stoe & Cie, 2002)
;
_computing_structure_solution
;
<i>SHELXT2017/1</i> (Sheldrick, 2015a)
;
_computing_structure_refinement
;
<i>SHELXL2017/1</i> (Sheldrick, 2015b)
;
_computing_molecular_graphics
;
PLATON (Spek, 2020)
;
_computing_publication_material
;
WinGX (Farrugia, 2012)
;
loop_
    _atom_site_type_symbol
    _atom_site_label
    _atom_site_fract_x
    _atom_site_fract_y
    _atom_site_fract_z
    _atom_site_U_iso_or_equiv
    _atom_site_adp_type
    _atom_site_calc_flag
    _atom_site_occupancy
    _atom_site_disorder_assembly
    _atom_site_disorder_group
    S S1 0.63801(15) 0.83820(8) 0.62698(6) 0.0504(3) Uani d 1 . .
    N N2 0.6540(5) 0.6808(2) 0.47460(18) 0.0437(7) Uani d 1 . .
    N N1 0.7061(6) 0.2794(3) 0.3994(3) 0.0637(10) Uani d 1 . .
    O O2 0.8371(6) 0.2537(3) 0.4460(2) 0.0886(11) Uani d 1 . .
    O O1 0.5937(6) 0.2119(3) 0.3708(3) 0.0988(13) Uani d 1 . .
    C C8 0.7015(6) 0.7831(3) 0.4567(2) 0.0432(8) Uani d 1 . .
    C C7 0.6589(5) 0.5963(3) 0.4097(2) 0.0397(7) Uani d 1 . .
    C C9 0.6899(5) 0.8708(3) 0.5213(2) 0.0431(8) Uani d 1 . .
    C C6 0.6287(6) 0.6186(3) 0.3229(2) 0.0487(9) Uani d 1 . .
    H H6 0.610040 0.693392 0.304891 0.058 Uiso calc 1 . .
    C C3 0.6828(5) 0.4000(3) 0.3749(3) 0.0474(8) Uani d 1 . .
    N N3 0.6315(7) 1.0145(4) 0.7400(3) 0.0756(12) Uani d 1 . .
    C C2 0.6860(5) 0.4834(3) 0.4389(2) 0.0423(8) Uani d 1 . .
    C C4 0.6524(7) 0.4210(3) 0.2888(2) 0.0549(9) Uani d 1 . .
    H H4 0.649811 0.361601 0.249035 0.066 Uiso calc 1 . .
    O O3 0.5983(7) 0.9420(5) 0.7941(2) 0.1054(15) Uani d 1 . .
    C C12 0.6570(6) 0.9799(3) 0.6526(2) 0.0537(10) Uani d 1 . .
    C C11 0.7002(6) 1.0482(3) 0.5853(3) 0.0575(11) Uani d 1 . .
    H H11 0.714508 1.126873 0.589073 0.069 Uiso calc 1 . .
    O O4 0.6437(7) 1.1168(4) 0.7564(3) 0.1149(15) Uani d 1 . .
    C C10 0.7204(6) 0.9856(3) 0.5095(3) 0.0520(10) Uani d 1 . .
    H H10 0.751275 1.017854 0.456431 0.062 Uiso calc 1 . .
    C C1 0.7131(7) 0.4585(4) 0.5333(3) 0.0559(10) Uani d 1 . .
    H H1A 0.710488 0.528510 0.565450 0.084 Uiso calc 1 . .
    H H1B 0.614362 0.409413 0.553194 0.084 Uiso calc 1 . .
    H H1C 0.831809 0.421538 0.541751 0.084 Uiso calc 1 . .
    C C5 0.6258(7) 0.5321(4) 0.2626(2) 0.0573(10) Uani d 1 . .
    H H5 0.606041 0.548561 0.204434 0.069 Uiso calc 1 . .
    H H8 0.747(5) 0.807(3) 0.403(2) 0.034(9) Uiso d 1 . .
loop_
    _atom_site_aniso_label
    _atom_site_aniso_U_11
    _atom_site_aniso_U_22
    _atom_site_aniso_U_33
    _atom_site_aniso_U_12
    _atom_site_aniso_U_13
    _atom_site_aniso_U_23
    S1 0.0561(5) 0.0487(5) 0.0465(4) -0.0019(5) -0.0005(5) -0.0003(4)
    N2 0.0474(16) 0.0390(15) 0.0448(15) -0.0002(14) 0.0051(14) -0.0033(12)
    N1 0.075(3) 0.0406(18) 0.075(3) 0.0010(19) 0.002(2) -0.0039(17)
    O2 0.110(3) 0.0465(17) 0.109(3) 0.012(2) -0.021(3) 0.0103(18)
    O1 0.120(3) 0.0470(17) 0.130(3) -0.0226(19) -0.015(3) -0.009(2)
    C8 0.052(2) 0.0367(18) 0.0407(18) 0.0013(15) 0.0051(16) 0.0002(14)
    C7 0.0433(19) 0.0334(15) 0.0424(17) -0.0017(16) 0.0050(16) -0.0029(13)
    C9 0.042(2) 0.0383(17) 0.0490(19) 0.0033(14) -0.0003(15) -0.0014(15)
    C6 0.062(2) 0.0445(18) 0.0400(18) 0.007(2) -0.0010(19) 0.0059(14)
    C3 0.050(2) 0.0368(17) 0.055(2) 0.0010(15) 0.0040(19) 0.0005(17)
    N3 0.070(2) 0.093(3) 0.063(2) 0.006(3) -0.006(2) -0.032(2)
    C2 0.045(2) 0.0399(18) 0.0423(18) -0.0028(15) 0.0037(15) -0.0006(15)
    C4 0.064(3) 0.050(2) 0.050(2) 0.002(2) 0.005(2) -0.0148(17)
    O3 0.131(4) 0.134(4) 0.052(2) 0.012(3) 0.006(2) -0.010(2)
    C12 0.050(2) 0.056(2) 0.055(2) 0.004(2) -0.0073(19) -0.0194(18)
    C11 0.064(3) 0.038(2) 0.070(3) 0.0038(18) -0.004(2) -0.0101(19)
    O4 0.141(4) 0.101(3) 0.102(3) 0.004(3) -0.007(3) -0.063(3)
    C10 0.061(2) 0.0366(19) 0.058(2) -0.0001(17) -0.0024(19) 0.0013(17)
    C1 0.073(3) 0.046(2) 0.048(2) 0.000(2) 0.002(2) 0.0085(17)
    C5 0.073(3) 0.063(2) 0.0361(18) 0.002(3) -0.001(2) -0.0028(17)
_geom_special_details
;
 All esds (except the esd in the dihedral angle between two l.s. planes)
 are estimated using the full covariance matrix.  The cell esds are taken
 into account individually in the estimation of esds in distances, angles
 and torsion angles; correlations between esds in cell parameters are only
 used when they are defined by crystal symmetry.  An approximate (isotropic)
 treatment of cell esds is used for estimating esds involving l.s. planes.
;
loop_
    _geom_bond_atom_site_label_1
    _geom_bond_atom_site_label_2
    _geom_bond_site_symmetry_2
    _geom_bond_distance
    _geom_bond_publ_flag
    S1 C12 . 1.714(4) y
    S1 C9 . 1.718(4) y
    N2 C8 . 1.277(4) y
    N2 C7 . 1.411(4) y
    N1 O1 . 1.211(5) y
    N1 O2 . 1.218(5) y
    N1 C3 . 1.474(5) y
    C8 C9 . 1.435(5) ?
    C8 H8 . 0.93(4) ?
    C7 C6 . 1.384(5) ?
    C7 C2 . 1.412(5) ?
    C9 C10 . 1.376(5) ?
    C6 C5 . 1.378(5) ?
    C6 H6 . 0.9300 ?
    C3 C4 . 1.371(5) ?
    C3 C2 . 1.392(5) ?
    N3 O3 . 1.216(6) y
    N3 O4 . 1.230(6) y
    N3 C12 . 1.423(5) y
    C2 C1 . 1.501(5) ?
    C4 C5 . 1.377(6) ?
    C4 H4 . 0.9300 ?
    C12 C11 . 1.349(6) ?
    C11 C10 . 1.391(6) ?
    C11 H11 . 0.9300 ?
    C10 H10 . 0.9300 ?
    C1 H1A . 0.9600 ?
    C1 H1B . 0.9600 ?
    C1 H1C . 0.9600 ?
    C5 H5 . 0.9300 ?
loop_
    _geom_angle_atom_site_label_1
    _geom_angle_atom_site_label_2
    _geom_angle_atom_site_label_3
    _geom_angle_site_symmetry_1
    _geom_angle_site_symmetry_3
    _geom_angle
    _geom_angle_publ_flag
    C12 S1 C9 . . 89.25(18) ?
    C8 N2 C7 . . 120.0(3) ?
    O1 N1 O2 . . 124.3(4) ?
    O1 N1 C3 . . 117.3(4) ?
    O2 N1 C3 . . 118.4(4) ?
    N2 C8 C9 . . 120.5(3) ?
    N2 C8 H8 . . 124(2) ?
    C9 C8 H8 . . 115(2) ?
    C6 C7 N2 . . 123.5(3) ?
    C6 C7 C2 . . 120.6(3) ?
    N2 C7 C2 . . 115.8(3) ?
    C10 C9 C8 . . 126.9(4) ?
    C10 C9 S1 . . 112.2(3) ?
    C8 C9 S1 . . 120.9(3) ?
    C5 C6 C7 . . 121.3(3) ?
    C5 C6 H6 . . 119.4 ?
    C7 C6 H6 . . 119.4 ?
    C4 C3 C2 . . 124.5(3) ?
    C4 C3 N1 . . 116.1(3) ?
    C2 C3 N1 . . 119.4(4) ?
    O3 N3 O4 . . 123.7(5) ?
    O3 N3 C12 . . 118.6(4) ?
    O4 N3 C12 . . 117.7(5) ?
    C3 C2 C7 . . 115.4(3) ?
    C3 C2 C1 . . 123.8(3) ?
    C7 C2 C1 . . 120.8(3) ?
    C3 C4 C5 . . 118.6(3) ?
    C3 C4 H4 . . 120.7 ?
    C5 C4 H4 . . 120.7 ?
    C11 C12 N3 . . 126.4(4) ?
    C11 C12 S1 . . 114.6(3) ?
    N3 C12 S1 . . 119.0(3) ?
    C12 C11 C10 . . 111.1(4) ?
    C12 C11 H11 . . 124.5 ?
    C10 C11 H11 . . 124.5 ?
    C9 C10 C11 . . 112.9(4) ?
    C9 C10 H10 . . 123.5 ?
    C11 C10 H10 . . 123.6 ?
    C2 C1 H1A . . 109.5 ?
    C2 C1 H1B . . 109.5 ?
    H1A C1 H1B . . 109.5 ?
    C2 C1 H1C . . 109.5 ?
    H1A C1 H1C . . 109.5 ?
    H1B C1 H1C . . 109.5 ?
    C4 C5 C6 . . 119.7(4) ?
    C4 C5 H5 . . 120.2 ?
    C6 C5 H5 . . 120.2 ?
loop_
    _geom_torsion_atom_site_label_1
    _geom_torsion_atom_site_label_2
    _geom_torsion_atom_site_label_3
    _geom_torsion_atom_site_label_4
    _geom_torsion_site_symmetry_1
    _geom_torsion_site_symmetry_2
    _geom_torsion_site_symmetry_3
    _geom_torsion_site_symmetry_4
    _geom_torsion
    _geom_torsion_publ_flag
    C7 N2 C8 C9 . . . . 177.5(3) ?
    C8 N2 C7 C6 . . . . -30.4(6) ?
    C8 N2 C7 C2 . . . . 153.2(4) ?
    N2 C8 C9 C10 . . . . -173.9(4) ?
    N2 C8 C9 S1 . . . . 7.5(5) ?
    C12 S1 C9 C10 . . . . 0.4(3) ?
    C12 S1 C9 C8 . . . . 179.2(3) ?
    N2 C7 C6 C5 . . . . -176.7(4) ?
    C2 C7 C6 C5 . . . . -0.5(7) ?
    O1 N1 C3 C4 . . . . -47.0(6) ?
    O2 N1 C3 C4 . . . . 132.2(4) ?
    O1 N1 C3 C2 . . . . 130.8(4) ?
    O2 N1 C3 C2 . . . . -50.0(6) ?
    C4 C3 C2 C7 . . . . -1.2(6) ?
    N1 C3 C2 C7 . . . . -178.8(3) ?
    C4 C3 C2 C1 . . . . 177.9(4) ?
    N1 C3 C2 C1 . . . . 0.3(6) ?
    C6 C7 C2 C3 . . . . 0.9(6) ?
    N2 C7 C2 C3 . . . . 177.4(3) ?
    C6 C7 C2 C1 . . . . -178.2(4) ?
    N2 C7 C2 C1 . . . . -1.7(6) ?
    C2 C3 C4 C5 . . . . 1.0(7) ?
    N1 C3 C4 C5 . . . . 178.7(4) ?
    O3 N3 C12 C11 . . . . -177.8(5) ?
    O4 N3 C12 C11 . . . . 2.5(8) ?
    O3 N3 C12 S1 . . . . 0.6(7) ?
    O4 N3 C12 S1 . . . . -179.2(4) ?
    C9 S1 C12 C11 . . . . 0.0(4) ?
    C9 S1 C12 N3 . . . . -178.6(4) ?
    N3 C12 C11 C10 . . . . 178.1(4) ?
    S1 C12 C11 C10 . . . . -0.3(5) ?
    C8 C9 C10 C11 . . . . -179.3(4) ?
    S1 C9 C10 C11 . . . . -0.7(4) ?
    C12 C11 C10 C9 . . . . 0.6(5) ?
    C3 C4 C5 C6 . . . . -0.5(7) ?
    C7 C6 C5 C4 . . . . 0.3(7) ?
loop_
    _geom_hbond_atom_site_label_D
    _geom_hbond_atom_site_label_H
    _geom_hbond_atom_site_label_A
    _geom_hbond_site_symmetry_A
    _geom_hbond_distance_DH
    _geom_hbond_distance_HA
    _geom_hbond_distance_DA
    _geom_hbond_angle_DHA
    _geom_hbond_publ_flag
    C8 H8 O4 2_674 0.93(4) 2.56(4) 3.492(5) 176(3) yes
_shelx_space_group_comment
;
The symmetry employed for this shelxl refinement is uniquely defined
by the following loop, which should always be used as a source of
symmetry information in preference to the above space-group names.
They are only intended as comments.
;
_shelx_estimated_absorpt_T_min     ?
_shelx_estimated_absorpt_T_max     ?
_shelx_hkl_file
;
   2   0   0 9999.99   34.75   0
   4   0   0 2480.93   13.46   0
   6   0   0  364.12    4.90   0
   8   0   0    0.17    3.83   0
  10   0   0    1.51    5.20   0
   1   1   0  233.81    7.24   0
  -1  -1   0  233.95    7.24   0
  -2  -1   0 1543.97   13.79   0
   2   1   0 1476.40   13.67   0
   3   1   0   59.43    3.03   0
  -3  -1   0   57.34    3.14   0
   4  -1   0  149.93    4.58   0
   4   1   0  162.62    4.59   0
   5   1   0    1.48    3.14   0
   5  -1   0    2.26    2.18   0
   6  -1   0   91.14    4.05   0
   6   1   0   86.49    3.95   0
   7  -1   0    9.94    3.55   0
   7   1   0   14.66    3.65   0
   8  -1   0   16.84    4.13   0
   8   1   0   18.45    4.15   0
   9  -1   0    3.11    4.34   0
   9   1   0    0.48    4.49   0
  10  -1   0    1.55    3.69   0
  10   1   0    8.31    5.24   0
  -1  -2   0   30.45    3.72   0
   1   2   0   32.05    4.89   0
  -2  -2   0  212.56    5.63   0
   2   2   0  221.49    5.83   0
   3   2   0  144.64    4.53   0
  -3  -2   0  128.66    4.51   0
  -4  -2   0    1.32    2.29   0
   4   2   0   -0.41    3.11   0
   5   2   0   53.46    3.66   0
   5  -2   0   48.29    3.52   0
   6   2   0    3.04    3.28   0
   6  -2   0    3.14    3.31   0
   7  -2   0    3.29    3.44   0
   7   2   0    0.59    3.47   0
   8  -2   0    1.39    3.83   0
   8   2   0    2.87    3.98   0
   9  -2   0    4.66    4.34   0
   9   2   0    6.10    4.51   0
  10   2   0    1.29    5.26   0
  10  -2   0    1.75    5.00   0
  -1  -3   0   89.69    4.59   0
   1   3   0   87.61    4.78   0
   2   3   0    0.73    3.24   0
  -2  -3   0   -1.27    3.26   0
   3   3   0   52.00    2.89   0
  -3  -3   0   44.58    2.75   0
  -4  -3   0  229.97    4.15   0
   4   3   0  256.83    5.01   0
  -5  -3   0   18.97    3.47   0
   5   3   0   25.50    3.50   0
   6   3   0   19.45    3.48   0
   6  -3   0   19.88    3.39   0
   7   3   0   -0.55    3.61   0
   7  -3   0    1.31    3.33   0
   8   3   0    2.57    4.02   0
   8  -3   0    0.44    3.84   0
   9  -3   0   -2.19    4.33   0
   9   3   0    0.01    4.86   0
  10  -3   0   -0.35    5.32   0
  10   3   0   -0.24    5.42   0
  -1  -4   0   22.07    3.70   0
   2   4   0  185.41    4.72   0
  -2  -4   0  169.46    4.69   0
  -3  -4   0   39.17    3.50   0
   3   4   0   48.53    3.57   0
  -4  -4   0  151.59    4.10   0
   4   4   0  165.53    4.33   0
   5   4   0    1.48    3.04   0
  -5  -4   0    0.91    3.11   0
  -6  -4   0   17.54    3.56   0
   6   4   0   18.95    2.51   0
   7   4   0   11.85    3.80   0
   7  -4   0    5.50    3.71   0
   8   4   0    3.31    4.14   0
   8  -4   0    9.25    4.02   0
   9   4   0    2.01    4.62   0
   9  -4   0    0.73    3.30   0
  -1  -5   0  525.50    6.38   0
  -2  -5   0  337.54    5.56   0
   2   5   0  341.03    5.66   0
   3   5   0   65.32    3.80   0
  -3  -5   0   54.83    3.62   0
   4   5   0  128.21    4.14   0
  -4  -5   0  112.52    3.96   0
   5   5   0   53.02    3.66   0
  -5  -5   0   48.13    3.56   0
  -6  -5   0    3.34    3.41   0
   6   5   0    2.46    2.43   0
   7   5   0    0.56    2.74   0
   8  -5   0    7.38    4.33   0
   8   5   0    3.17    4.28   0
   9  -5   0    4.32    4.59   0
   9   5   0    3.23    4.89   0
  -1  -6   0   13.11    2.61   0
  -2  -6   0   14.98    2.46   0
  -3  -6   0   12.07    2.36   0
   3   6   0   13.89    3.41   0
  -4  -6   0   86.58    3.67   0
   4   6   0   92.50    3.80   0
  -5  -6   0   27.98    3.42   0
   5   6   0   27.57    3.54   0
   6   6   0    5.73    3.53   0
  -6  -6   0    5.24    3.53   0
   7   6   0    4.17    2.69   0
  -7  -6   0    4.08    3.87   0
   8   6   0    9.27    4.55   0
   8  -6   0   11.43    3.06   0
   9   6   0   -2.44    5.06   0
   9  -6   0   -1.80    3.44   0
  -1  -7   0  399.10    4.63   0
  -2  -7   0  135.53    4.06   0
  -3  -7   0    3.39    2.37   0
  -4  -7   0    3.52    3.29   0
   4   7   0    6.13    3.41   0
   5   7   0   86.02    3.11   0
  -5  -7   0   77.32    3.91   0
   6   7   0   40.09    4.17   0
  -6  -7   0   35.95    4.01   0
  -7  -7   0    0.02    3.92   0
   7   7   0    3.30    3.96   0
   8   7   0    4.09    4.52   0
   9  -7   0    1.73    5.22   0
   9   7   0    2.36    5.26   0
   0  -8   0   64.58    2.76   0
  -1  -8   0  133.67    3.93   0
  -2  -8   0   31.18    3.50   0
  -3  -8   0   49.29    3.63   0
  -4  -8   0    4.67    3.41   0
  -5  -8   0   26.13    2.82   0
   5   8   0   26.26    3.85   0
  -6  -8   0    0.92    3.70   0
   6   8   0    0.82    3.91   0
   7   8   0   11.88    4.52   0
  -7  -8   0   16.38    4.25   0
  -8  -8   0    1.10    4.56   0
   8   8   0    4.92    4.74   0
  -1  -9   0   43.99    3.57   0
  -2  -9   0   76.22    3.90   0
  -3  -9   0   11.25    2.55   0
  -4  -9   0    3.20    3.73   0
  -5  -9   0   47.75    4.00   0
  -6  -9   0    3.48    2.76   0
  -7  -9   0    0.82    4.27   0
  -8  -9   0    1.82    4.79   0
   0 -10   0   -3.44    3.27   0
  -1 -10   0   32.70    3.57   0
  -2 -10   0    2.84    3.54   0
  -3 -10   0    5.13    3.61   0
  -4 -10   0    2.27    3.79   0
  -5 -10   0  104.03    4.63   0
  -6 -10   0    1.33    4.16   0
  -7 -10   0   18.11    3.34   0
  -8 -10   0    1.95    5.19   0
  -1 -11   0   30.85    3.74   0
   1 -11   0   30.39    3.55   0
  -2 -11   0   52.93    3.04   0
  -3 -11   0   -3.87    3.54   0
  -4 -11   0    1.18    3.98   0
  -5 -11   0    7.42    4.28   0
  -6 -11   0    3.26    4.70   0
  -7 -11   0    4.33    3.64   0
   0 -12   0    1.24    3.71   0
  -1 -12   0    7.60    2.65   0
   1 -12   0    7.14    2.65   0
  -2 -12   0   -0.14    2.67   0
  -3 -12   0    3.24    3.93   0
  -4 -12   0   23.26    4.40   0
  -5 -12   0    5.05    4.43   0
  -6 -12   0   14.78    3.36   0
  -7 -12   0    1.81    5.42   0
  -1 -13   0   16.73    4.01   0
   1 -13   0   12.50    3.97   0
  -2 -13   0   37.47    3.01   0
   2 -13   0   36.38    2.96   0
  -3 -13   0    9.58    2.96   0
  -4 -13   0   -6.90    4.21   0
  -5 -13   0    7.08    4.96   0
  -6 -13   0    9.46    5.35   0
   0 -14   0    3.26    4.23   0
  -1 -14   0   14.45    3.10   0
   1 -14   0   14.87    4.27   0
  -2 -14   0    1.02    3.04   0
   2 -14   0    2.09    4.12   0
   3 -14   0   35.88    3.50   0
  -3 -14   0   36.10    4.44   0
  -4 -14   0    8.23    4.88   0
  -5 -14   0    1.91    3.68   0
  -1 -15   0   11.46    4.58   0
   1 -15   0   12.53    4.48   0
   2 -15   0    3.41    3.19   0
  -2 -15   0    3.31    3.36   0
   3 -15   0    9.22    4.85   0
  -3 -15   0    6.33    4.71   0
  -4 -15   0    3.33    3.57   0
   4 -15   0   -1.88    5.13   0
   0 -16   0   25.34    5.06   0
   1 -16   0    2.89    3.38   0
  -1 -16   0    3.43    3.57   0
   2 -16   0    8.48    5.15   0
  -2 -16   0   -1.92    5.15   0
  -1   0   1  143.80    5.85   0
   1   0  -1  167.07    7.20   0
   2   0   1 8581.88   36.84   0
   2   0  -1 8871.61   29.05   0
   3   0  -1   49.49    3.67   0
   3   0   1   51.58    4.04   0
   4   0   1 1583.68   11.42   0
   4   0  -1 1564.74   10.58   0
   5   0  -1   30.84    3.35   0
   5   0   1   30.30    3.49   0
   6   0  -1   19.42    3.40   0
   6   0   1   17.60    2.50   0
   7   0   1   17.49    3.87   0
   7   0  -1   17.91    3.68   0
   8   0  -1    3.95    2.74   0
   8   0   1    3.17    3.80   0
   9   0   1    0.23    4.44   0
   9   0  -1   -0.42    4.56   0
  10   0   1    4.69    5.15   0
  10   0  -1    1.76    5.11   0
   0   1  -1  181.97    7.81   0
   0  -1   1  187.08    7.60   0
   1   1   1  582.75   13.36   0
  -1  -1   1  523.27    8.87   0
  -1  -1  -1  574.31   13.04   0
   1   1  -1  536.25    9.16   0
  -2  -1   1 8931.93   28.21   0
   2   1   1 8937.40   36.59   0
  -2  -1  -1 8900.35   38.03   0
   2   1  -1 8330.89   26.89   0
  -3  -1   1   58.72    3.94   0
   3   1   1   58.60    4.15   0
   3   1  -1   60.21    3.73   0
   4   1   1  398.73    6.23   0
   4  -1  -1  362.20    5.29   0
   4  -1   1  369.96    6.15   0
   4   1  -1  377.43    5.29   0
   5   1   1   22.59    3.31   0
   5  -1  -1   22.79    3.29   0
   5  -1   1   19.38    3.19   0
   5   1  -1   22.67    3.29   0
   6   1   1  117.67    4.37   0
   6  -1  -1  106.27    3.18   0
   6   1  -1  123.51    4.17   0
   6  -1   1  114.17    4.22   0
   7  -1  -1   -0.08    2.36   0
   7   1   1    1.80    3.70   0
   7   1  -1   -1.93    3.46   0
   7  -1   1    1.77    2.58   0
   8  -1  -1   16.21    4.02   0
   8   1   1   16.12    3.97   0
   8   1  -1   21.00    4.01   0
   8  -1   1   18.96    3.93   0
   9  -1  -1    8.02    4.63   0
   9   1   1   -1.94    4.44   0
   9   1  -1    1.96    4.50   0
   9  -1   1    3.17    4.38   0
  10   1   1    3.27    5.12   0
  10  -1  -1    5.60    5.20   0
  10  -1   1    4.31    5.21   0
  10   1  -1    1.76    5.37   0
   0  -2   1  548.14    8.60   0
   1   2   1 1032.34   13.12   0
  -1  -2   1  982.93   10.29   0
  -1  -2  -1 1092.81   12.89   0
   1   2  -1 1016.22   10.46   0
  -2  -2   1  184.58    5.16   0
   2   2   1  202.11    6.04   0
   2   2  -1  183.95    5.17   0
  -2  -2  -1  189.64    5.81   0
  -3  -2   1   89.03    4.04   0
   3   2   1   99.45    4.39   0
  -3  -2  -1   85.33    4.27   0
   3   2  -1   91.90    3.39   0
   4   2   1  371.19    6.07   0
  -4  -2   1  352.94    5.56   0
   4   2  -1  374.55    5.07   0
  -4  -2  -1  361.37    5.71   0
   5  -2  -1    8.00    3.15   0
   5   2   1    6.61    3.28   0
   5   2  -1    7.91    2.34   0
   6   2   1   25.76    3.66   0
   6  -2  -1   24.78    2.65   0
   6  -2   1   30.25    3.54   0
   6   2  -1   26.63    3.59   0
   7   2   1   13.37    3.79   0
   7  -2  -1   10.89    3.59   0
   7   2  -1   11.62    3.56   0
   7  -2   1   13.79    3.59   0
   8   2   1   17.14    4.14   0
   8  -2  -1    8.31    3.97   0
   8   2  -1   14.36    4.17   0
   8  -2   1   15.98    3.99   0
   9  -2  -1    4.18    4.39   0
   9   2   1    0.69    4.62   0
   9   2  -1   -1.35    3.08   0
   9  -2   1    4.97    4.48   0
  10   2   1    0.60    5.27   0
  10  -2  -1    1.21    3.74   0
  10  -2   1    3.61    5.33   0
  10   2  -1    4.23    5.10   0
   0  -3   1  156.66    4.55   0
  -1  -3   1  403.96    5.99   0
   1   3  -1  413.50    6.15   0
  -1  -3  -1  447.86    7.37   0
   2   3   1   21.45    3.71   0
  -2  -3   1   17.80    3.38   0
   2   3  -1   23.28    3.43   0
  -2  -3  -1   22.76    3.65   0
  -3  -3   1   51.54    2.82   0
   3   3   1   56.35    3.74   0
  -3  -3  -1   51.04    3.52   0
   3   3  -1   56.14    2.82   0
  -4  -3   1   82.14    3.80   0
   4   3   1   91.15    3.95   0
   4   3  -1   88.93    3.05   0
  -4  -3  -1   81.50    3.77   0
  -5  -3   1    6.16    3.08   0
   5   3   1    4.43    3.45   0
   5   3  -1    8.68    3.16   0
  -5  -3  -1    4.75    3.35   0
   6   3   1   11.92    3.40   0
   6  -3  -1   10.21    3.41   0
   6   3  -1   13.34    2.37   0
   7   3   1    7.45    3.63   0
   7  -3  -1    4.19    2.68   0
   7  -3   1    1.86    3.64   0
   7   3  -1    2.40    3.64   0
   8   3   1    6.67    4.08   0
   8  -3  -1    7.65    3.81   0
   8  -3   1    3.53    3.94   0
   8   3  -1    6.42    3.79   0
   9  -3  -1    2.78    4.42   0
   9   3   1    0.66    4.65   0
   9  -3   1    3.19    4.48   0
   9   3  -1    1.09    4.50   0
  10  -3  -1    1.83    5.17   0
  10   3   1    2.08    5.34   0
  10   3  -1   -2.06    5.28   0
   0  -4   1  211.05    5.12   0
  -1  -4   1   23.76    3.67   0
   1   4  -1   24.05    3.75   0
  -1  -4  -1   23.97    3.64   0
  -2  -4   1  189.84    4.14   0
   2   4   1  214.75    5.11   0
  -2  -4  -1  210.56    4.98   0
   2   4  -1  195.44    4.92   0
  -3  -4   1   18.48    2.40   0
   3   4   1   16.96    3.26   0
  -3  -4  -1   15.49    2.29   0
   3   4  -1   17.57    3.42   0
   4   4   1   72.54    3.86   0
  -4  -4   1   63.13    3.52   0
  -4  -4  -1   63.08    2.80   0
   4   4  -1   71.96    3.69   0
   5   4   1    8.43    3.36   0
  -5  -4   1    7.24    2.11   0
  -5  -4  -1    6.69    3.29   0
   5   4  -1    8.33    2.24   0
  -6  -4   1   77.66    3.94   0
   6   4   1   89.55    4.17   0
   6   4  -1   80.13    3.91   0
  -6  -4  -1   72.34    3.98   0
   7   4   1    3.36    3.88   0
   7  -4  -1    3.51    2.52   0
   7   4  -1   -0.11    2.54   0
   7  -4   1    1.22    3.61   0
   8  -4  -1   18.57    4.08   0
   8   4   1   17.12    4.35   0
   8  -4   1   14.15    2.94   0
   8   4  -1   16.89    4.20   0
   9  -4  -1    1.12    3.15   0
   9   4   1    1.51    4.77   0
   9   4  -1   -0.70    4.66   0
   9  -4   1    1.18    4.55   0
   0  -5   1 3637.51   14.39   0
  -1  -5   1  211.45    5.04   0
  -1  -5  -1  207.19    4.18   0
  -2  -5   1  359.36    4.92   0
  -2  -5  -1  386.69    5.90   0
   2   5  -1  391.15    5.76   0
   3   5   1   67.71    3.74   0
  -3  -5   1   61.62    2.73   0
   3   5  -1   57.61    2.87   0
  -3  -5  -1   60.49    3.63   0
  -4  -5   1  112.41    3.83   0
   4   5   1  122.56    4.26   0
   4   5  -1  120.06    3.25   0
  -4  -5  -1  109.21    3.92   0
  -5  -5   1   20.05    2.51   0
   5   5   1   22.97    3.62   0
   5   5  -1   26.84    3.45   0
  -5  -5  -1   20.94    3.45   0
  -6  -5   1   31.83    3.63   0
   6   5   1   34.28    4.04   0
   6   5  -1   38.44    3.90   0
  -6  -5  -1   30.32    3.76   0
   7   5   1    5.20    3.84   0
  -7  -5   1    7.12    3.75   0
   7   5  -1    4.81    3.91   0
   8  -5  -1    0.14    4.12   0
   8   5   1    1.94    4.24   0
   8   5  -1    1.74    4.25   0
   8  -5   1   -1.78    3.96   0
   9  -5  -1    4.04    3.33   0
   9   5   1   -2.65    4.93   0
   9  -5   1   -1.41    4.77   0
   9   5  -1    6.14    4.74   0
   0  -6   1   74.93    3.73   0
  -1  -6   1  247.53    4.89   0
  -1  -6  -1  274.74    5.23   0
  -2  -6   1  490.47    5.80   0
   2   6  -1  508.76    5.92   0
  -2  -6  -1  501.06    6.18   0
  -3  -6   1  363.64    5.22   0
   3   6  -1  394.55    5.36   0
  -3  -6  -1  369.55    5.34   0
  -4  -6   1   62.93    2.62   0
   4   6   1   67.74    3.83   0
   4   6  -1   64.09    3.73   0
  -4  -6  -1   69.68    3.59   0
   5   6   1    7.89    3.47   0
  -5  -6   1    6.70    3.33   0
  -5  -6  -1    6.24    3.36   0
   5   6  -1    4.01    3.54   0
  -6  -6   1   25.07    3.66   0
   6   6   1   23.03    3.88   0
  -6  -6  -1   22.36    3.67   0
   6   6  -1   24.28    3.79   0
   7   6   1   29.61    4.27   0
  -7  -6   1   23.30    3.94   0
  -7  -6  -1   23.43    4.17   0
   7   6  -1   28.30    4.07   0
   8   6   1    3.69    4.63   0
   8  -6  -1    5.65    4.13   0
   8  -6   1    7.97    4.13   0
   8   6  -1    4.58    3.06   0
   9   6   1   -2.00    5.06   0
   9  -6  -1    4.40    4.81   0
   9   6  -1    7.59    4.77   0
   9  -6   1   -3.83    4.86   0
   0  -7   1  139.74    3.93   0
  -1  -7   1   37.58    2.59   0
  -1  -7  -1   35.57    2.58   0
  -2  -7   1  148.40    4.12   0
  -2  -7  -1  141.01    3.38   0
  -3  -7   1  114.30    3.98   0
   3   7  -1  111.50    4.12   0
  -3  -7  -1  106.89    3.95   0
  -4  -7   1   55.21    3.71   0
  -4  -7  -1   49.98    3.72   0
   4   7  -1   52.56    3.58   0
  -5  -7   1   25.48    3.79   0
   5   7   1   25.46    3.74   0
  -5  -7  -1   23.86    3.65   0
   5   7  -1   26.35    3.67   0
   6   7   1   25.13    4.10   0
  -6  -7   1   19.44    3.99   0
   6   7  -1   24.14    3.82   0
  -6  -7  -1   23.38    3.77   0
  -7  -7   1    9.03    3.81   0
   7   7   1    6.86    4.22   0
   7   7  -1    4.11    4.24   0
  -7  -7  -1    5.17    4.05   0
   8   7   1    7.91    4.63   0
  -8  -7   1    4.71    3.21   0
   8   7  -1    8.89    4.55   0
   9   7   1    5.15    5.30   0
   9  -7  -1    7.57    5.07   0
   9  -7   1    5.07    5.05   0
   9   7  -1    5.63    5.13   0
   0  -8   1  244.17    3.74   0
  -1  -8   1   41.54    2.68   0
  -1  -8  -1   38.97    2.74   0
  -2  -8   1   60.17    3.70   0
  -2  -8  -1   74.46    3.86   0
  -3  -8   1   50.75    3.62   0
  -3  -8  -1   48.51    3.67   0
  -4  -8   1   31.50    3.68   0
  -4  -8  -1   38.05    2.67   0
   4   8  -1   34.16    2.88   0
  -5  -8   1   14.51    3.62   0
   5   8  -1   20.00    2.84   0
  -5  -8  -1   17.36    2.62   0
  -6  -8   1   13.07    3.87   0
   6   8   1   10.66    2.97   0
   6   8  -1   15.05    4.01   0
  -6  -8  -1   17.11    3.87   0
  -7  -8   1    3.11    4.19   0
   7   8   1    1.57    4.25   0
   7   8  -1    2.76    4.31   0
  -7  -8  -1    3.75    4.12   0
  -8  -8   1    2.59    4.59   0
   8   8   1    5.04    4.86   0
  -8  -8  -1    6.15    4.73   0
   8   8  -1    4.00    4.74   0
   0  -9  -1    8.40    3.45   0
   0  -9   1    9.82    3.29   0
  -1  -9   1   10.35    3.42   0
  -1  -9  -1   14.74    2.52   0
   1  -9   1   11.67    2.36   0
  -2  -9   1   24.49    2.52   0
  -2  -9  -1   24.41    3.46   0
  -3  -9   1   34.22    3.68   0
  -3  -9  -1   32.74    3.79   0
  -4  -9   1    6.92    3.72   0
  -4  -9  -1    2.93    2.56   0
  -5  -9   1    2.78    3.97   0
  -5  -9  -1    2.13    3.73   0
   5   9  -1    2.39    2.72   0
  -6  -9   1    3.14    4.12   0
   6   9  -1   11.00    4.22   0
  -6  -9  -1   11.91    4.04   0
  -7  -9   1    4.98    4.34   0
  -7  -9  -1    8.97    4.40   0
   7   9  -1    7.57    4.62   0
  -8  -9   1   -0.14    3.39   0
   8   9  -1    3.56    5.03   0
  -8  -9  -1   -0.35    4.88   0
   0 -10   1    5.23    3.41   0
   0 -10  -1    5.69    2.40   0
  -1 -10   1  156.67    3.33   0
   1 -10   1  170.28    4.33   0
  -1 -10  -1  179.90    4.35   0
  -2 -10   1   27.53    2.76   0
  -2 -10  -1   24.68    2.59   0
  -3 -10   1  141.52    4.12   0
  -3 -10  -1  152.61    4.68   0
  -4 -10   1    8.84    3.72   0
  -4 -10  -1    5.03    2.69   0
  -5 -10   1   -1.18    2.99   0
  -5 -10  -1   -1.29    4.04   0
  -6 -10   1   -1.61    4.44   0
  -6 -10  -1    5.57    4.20   0
  -7 -10   1   11.21    4.80   0
  -7 -10  -1    9.76    4.74   0
  -8 -10   1    1.91    5.30   0
  -8 -10  -1   -3.34    5.31   0
   0 -11   1    2.00    3.50   0
   0 -11  -1    2.16    2.65   0
  -1 -11   1   59.28    2.81   0
  -1 -11  -1   55.81    3.04   0
   1 -11   1   63.43    3.83   0
  -2 -11   1   14.63    3.74   0
  -2 -11  -1   12.03    2.61   0
  -3 -11   1   57.60    4.13   0
  -3 -11  -1   53.43    4.18   0
  -4 -11   1   14.91    4.19   0
  -4 -11  -1    9.07    4.12   0
  -5 -11   1   16.68    4.30   0
  -5 -11  -1   23.25    4.36   0
  -6 -11   1   -0.73    3.23   0
  -6 -11  -1   -3.90    4.75   0
  -7 -11   1    6.17    5.00   0
  -7 -11  -1    5.55    5.07   0
   0 -12   1    2.06    2.56   0
   0 -12  -1    1.75    2.56   0
   1 -12  -1   15.41    3.76   0
  -1 -12   1   21.63    2.74   0
  -1 -12  -1   24.59    3.89   0
   1 -12   1   25.69    3.74   0
  -2 -12   1    3.23    2.51   0
  -2 -12  -1   -0.09    3.74   0
   2 -12   1   -0.25    2.73   0
  -3 -12   1   11.69    3.81   0
  -3 -12  -1   10.62    4.00   0
  -4 -12   1    6.00    2.81   0
  -4 -12  -1   -0.23    2.93   0
  -5 -12   1   10.95    4.51   0
  -5 -12  -1   10.29    4.50   0
  -6 -12   1    1.47    4.96   0
  -6 -12  -1   11.56    4.94   0
  -7 -12   1   -0.09    3.92   0
  -7 -12  -1    8.53    5.42   0
   0 -13  -1   16.94    2.86   0
   0 -13   1   11.61    4.04   0
  -1 -13   1   17.44    4.08   0
   1 -13  -1   19.26    2.98   0
  -1 -13  -1   13.15    4.11   0
   1 -13   1   16.01    3.90   0
  -2 -13   1    3.03    3.93   0
   2 -13   1    7.42    3.73   0
  -2 -13  -1    0.58    2.79   0
  -3 -13   1    8.68    4.01   0
  -3 -13  -1    8.06    4.17   0
   3 -13   1   10.82    4.18   0
  -4 -13   1    7.71    4.35   0
  -4 -13  -1    2.19    3.25   0
  -5 -13   1    5.29    4.88   0
  -5 -13  -1    5.95    3.45   0
  -6 -13   1    0.02    3.79   0
  -6 -13  -1    1.84    5.46   0
   0 -14  -1    5.40    4.19   0
   0 -14   1    4.02    4.07   0
  -1 -14   1   29.08    3.21   0
   1 -14  -1   34.40    4.51   0
  -1 -14  -1   30.35    3.08   0
   1 -14   1   34.71    4.33   0
  -2 -14   1    2.90    4.35   0
   2 -14  -1    9.56    3.96   0
   2 -14   1    0.91    4.15   0
  -2 -14  -1    7.01    4.46   0
  -3 -14   1    2.41    3.26   0
  -3 -14  -1    2.17    3.11   0
   3 -14   1    2.04    4.53   0
  -4 -14   1    1.61    3.42   0
   4 -14   1    4.52    4.55   0
  -4 -14  -1   -1.99    4.81   0
  -5 -14   1   -6.89    5.23   0
  -5 -14  -1    2.48    3.68   0
   0 -15  -1    3.82    4.62   0
   0 -15   1    3.63    4.47   0
   1 -15  -1   10.62    3.41   0
  -1 -15   1   15.73    4.65   0
   1 -15   1   11.88    3.20   0
  -1 -15  -1   13.47    4.76   0
   2 -15  -1   15.03    3.37   0
  -2 -15   1   13.69    3.35   0
   2 -15   1   13.58    3.21   0
  -2 -15  -1   16.97    4.75   0
   3 -15  -1    8.19    4.98   0
  -3 -15   1    0.92    3.41   0
   3 -15   1    2.36    3.53   0
  -3 -15  -1    3.47    3.42   0
  -4 -15   1    5.67    5.20   0
  -4 -15  -1    5.57    3.77   0
   4 -15   1    9.33    5.08   0
   0 -16  -1    0.43    5.03   0
   0 -16   1    2.46    3.46   0
   1 -16  -1    0.73    5.12   0
  -1 -16   1    3.97    3.40   0
  -1 -16  -1    9.39    5.17   0
   1 -16   1    5.46    3.41   0
   2 -16  -1    7.92    5.02   0
  -2 -16   1    6.32    3.70   0
   2 -16   1    4.95    5.01   0
  -2 -16  -1    2.99    3.48   0
   0   0   2  443.09   11.56   0
   0   0  -2  424.38   11.47   0
   1   0  -2 1058.76   11.79   0
  -1   0   2 1022.78   10.94   0
   2   0   2 2682.06   24.38   0
   2   0  -2 2750.28   14.55   0
   3   0   2    4.56    3.32   0
   3   0  -2    7.44    2.45   0
   4   0   2  644.35    8.07   0
   4   0  -2  639.57    6.28   0
   5   0   2   12.85    3.35   0
   5   0  -2   13.65    3.23   0
   6   0   2   22.98    3.66   0
   6   0  -2   21.33    3.46   0
   7   0   2   13.72    3.66   0
   7   0  -2   14.41    3.65   0
   8   0  -2   34.05    4.17   0
   8   0   2   28.99    4.29   0
   9   0   2   15.54    5.54   0
   9   0  -2   11.62    4.53   0
  10   0   2    0.18    5.33   0
  10   0  -2   -4.44    4.96   0
   0  -1   2 6924.44   33.24   0
   0   1  -2 7145.23   34.59   0
  -1  -1   2  546.51    8.53   0
   1   1  -2  547.91    8.02   0
  -1  -1  -2  600.50   16.31   0
  -2  -1   2 1768.92   12.24   0
   2   1   2 1765.98   19.78   0
   2   1  -2 1665.21   12.40   0
  -2  -1  -2 1541.49   18.70   0
  -3  -1   2  234.79    4.35   0
   3   1   2  253.36    6.57   0
   3  -1  -2  248.40    4.55   0
   3   1  -2  236.19    5.33   0
   4   1   2  478.12    7.18   0
   4  -1  -2  453.72    6.14   0
   4   1  -2  484.53    6.14   0
   4  -1   2  449.42    7.02   0
   5  -1  -2   32.63    3.28   0
   5   1   2   32.11    3.46   0
   5   1  -2   31.99    2.49   0
   5  -1   2   33.87    3.47   0
   6  -1  -2  131.60    4.09   0
   6   1   2  156.24    4.76   0
   6   1  -2  136.78    4.16   0
   6  -1   2  133.13    4.44   0
   7   1   2   10.48    3.75   0
   7  -1  -2    9.00    2.50   0
   7   1  -2   11.56    3.48   0
   7  -1   2   12.07    3.62   0
   8   1   2    6.26    4.07   0
   8  -1  -2    3.32    3.76   0
   8   1  -2    1.89    3.92   0
   8  -1   2    5.44    4.02   0
   9   1   2   -1.06    4.46   0
   9  -1  -2    5.31    4.31   0
   9   1  -2   -3.63    4.37   0
   9  -1   2    0.27    4.45   0
  10   1   2   -0.52    5.07   0
  10  -1  -2   -2.43    3.50   0
  10   1  -2    1.90    5.17   0
  10  -1   2    1.08    5.22   0
   0  -2   2 2239.35   15.47   0
   0   2  -2 2286.77   15.99   0
  -1  -2   2  860.07    8.78   0
   1   2  -2  879.33    9.67   0
  -1  -2  -2  998.00   13.11   0
  -2  -2   2  951.31    8.96   0
   2   2   2 1063.70   12.93   0
   2   2  -2  939.83    8.47   0
  -2  -2  -2  968.81   12.53   0
   3   2   2  114.17    4.68   0
  -3  -2   2   98.13    3.30   0
   3   2  -2  106.80    3.39   0
  -3  -2  -2   95.90    4.38   0
   4   2   2  454.58    7.02   0
  -4  -2   2  407.18    5.06   0
  -4  -2  -2  405.04    6.40   0
   4   2  -2  440.50    5.86   0
   5  -2  -2   28.69    2.46   0
   5   2   2   33.72    3.73   0
   5   2  -2   30.34    3.29   0
   6  -2  -2  156.56    4.39   0
   6   2   2  183.24    5.74   0
   6   2  -2  163.73    3.60   0
   6  -2   2  158.53    4.41   0
   7   2   2    8.64    3.75   0
   7  -2  -2    7.53    2.64   0
   7   2  -2   10.79    3.58   0
   7  -2   2   10.53    3.69   0
   8   2   2   17.67    4.30   0
   8  -2  -2   16.31    4.05   0
   8   2  -2   18.49    3.00   0
   8  -2   2   17.13    4.00   0
   9   2   2    3.20    4.64   0
   9  -2  -2    8.39    3.13   0
   9   2  -2    1.44    4.46   0
   9  -2   2    5.92    5.53   0
  10   2   2    1.78    5.30   0
  10  -2  -2    4.04    5.28   0
  10   2  -2    2.26    5.29   0
  10  -2   2    4.15    5.24   0
   0  -3   2  776.58    8.46   0
   0   3  -2  781.32    8.69   0
  -1  -3   2  113.15    4.52   0
   1   3  -2  111.47    4.62   0
  -2  -3   2  108.22    4.27   0
   2   3   2  117.86    4.87   0
  -2  -3  -2  115.03    4.84   0
   2   3  -2  113.31    4.24   0
   3   3   2   17.71    3.30   0
  -3  -3   2   12.72    3.28   0
  -3  -3  -2   13.07    3.15   0
   3   3  -2   16.03    2.44   0
   4   3   2  190.43    5.06   0
  -4  -3   2  160.41    3.57   0
  -4  -3  -2  172.24    4.58   0
   4   3  -2  173.43    4.51   0
  -5  -3   2   10.30    3.18   0
   5   3   2   16.57    3.53   0
  -5  -3  -2   10.41    3.30   0
   5   3  -2   15.70    3.28   0
   6  -3  -2   11.87    3.44   0
   6   3   2   14.09    3.72   0
   6   3  -2   12.99    3.50   0
   7   3   2    5.75    3.72   0
   7  -3  -2    6.22    3.67   0
   7   3  -2   12.36    3.53   0
   7  -3   2    4.59    3.62   0
   8   3   2   22.19    4.42   0
   8  -3  -2   20.78    4.08   0
   8   3  -2   22.95    3.03   0
   8  -3   2   24.00    4.23   0
   9   3   2    4.02    4.62   0
   9  -3  -2    5.14    4.44   0
   9   3  -2    4.25    4.57   0
   9  -3   2    6.55    4.51   0
   0  -4   2  827.62    7.55   0
  -1  -4   2  146.40    4.47   0
   1   4  -2  150.79    4.62   0
  -2  -4   2 1150.79    8.23   0
   2   4  -2 1202.80    8.39   0
  -2  -4  -2 1273.53   10.28   0
   3   4   2   20.58    2.51   0
  -3  -4   2   16.23    3.26   0
   3   4  -2   21.69    3.52   0
  -3  -4  -2   20.46    3.23   0
   4   4   2   32.19    3.58   0
  -4  -4   2   29.36    2.58   0
   4   4  -2   33.76    3.43   0
  -4  -4  -2   28.35    3.43   0
  -5  -4   2    4.17    3.17   0
   5   4   2    0.84    3.39   0
  -5  -4  -2    2.77    3.18   0
   5   4  -2    1.17    3.36   0
   6   4   2   39.03    4.06   0
  -6  -4   2   33.14    3.68   0
   6   4  -2   34.96    3.72   0
   7  -4  -2    4.59    2.84   0
   7   4   2    3.64    3.90   0
   7  -4   2    4.03    2.46   0
   7   4  -2    4.16    2.57   0
   8  -4  -2    4.65    2.93   0
   8   4   2    4.16    5.11   0
   8   4  -2    3.70    4.10   0
   8  -4   2    4.08    4.10   0
   9   4   2    3.00    4.74   0
   9  -4  -2    2.04    4.61   0
   9  -4   2    1.31    4.64   0
   9   4  -2    1.76    4.86   0
   0  -5   2   41.26    2.82   0
  -1  -5   2  193.24    3.85   0
   1   5  -2  206.25    4.72   0
  -1  -5  -2  204.65    4.94   0
  -2  -5   2  122.61    4.15   0
  -2  -5  -2  132.66    4.48   0
   2   5  -2  125.60    3.43   0
  -3  -5   2  205.50    4.35   0
   3   5  -2  221.15    4.69   0
  -3  -5  -2  207.82    4.86   0
  -4  -5   2    9.74    3.22   0
   4   5   2   11.19    3.50   0
  -4  -5  -2    9.13    3.29   0
   4   5  -2    9.36    2.34   0
  -5  -5   2   48.91    3.53   0
   5   5   2   62.19    4.02   0
   5   5  -2   54.15    3.64   0
  -5  -5  -2   54.53    3.67   0
  -6  -5   2    1.72    3.56   0
   6   5   2    5.02    3.59   0
   6   5  -2    7.54    3.63   0
  -6  -5  -2    9.57    3.22   0
  -7  -5   2   11.49    3.60   0
   7   5   2   12.38    4.05   0
   7   5  -2   15.77    2.87   0
   8   5   2   -0.79    4.50   0
   8  -5  -2    3.24    3.07   0
   8  -5   2    3.53    4.12   0
   8   5  -2    3.26    4.23   0
   9   5   2    6.07    4.96   0
   9  -5  -2   -2.50    4.79   0
   9   5  -2    1.78    4.85   0
   9  -5   2    2.59    3.34   0
   0  -6   2   46.87    3.44   0
  -1  -6   2 1151.39    7.60   0
  -1  -6  -2 1303.58    8.85   0
  -2  -6   2   48.32    3.59   0
  -2  -6  -2   43.84    3.86   0
   2   6  -2   46.46    3.66   0
  -3  -6   2   86.21    3.77   0
   3   6  -2   95.01    3.10   0
  -3  -6  -2   87.05    3.89   0
  -4  -6   2   57.35    3.53   0
   4   6  -2   61.11    3.79   0
  -4  -6  -2   59.60    3.84   0
   5   6   2  188.53    4.82   0
  -5  -6   2  166.59    4.34   0
  -5  -6  -2  167.72    4.50   0
   5   6  -2  184.73    3.79   0
   6   6   2    6.76    3.80   0
  -6  -6   2    4.70    2.41   0
  -6  -6  -2    2.64    3.56   0
   6   6  -2    3.67    2.47   0
  -7  -6   2    2.35    3.96   0
   7   6   2    4.32    4.04   0
  -7  -6  -2    9.31    4.77   0
   7   6  -2    7.12    3.84   0
   8  -6  -2    4.40    4.20   0
   8   6   2    0.19    4.48   0
   8   6  -2    2.97    4.41   0
   9  -6  -2   -2.33    3.47   0
   9   6   2    6.63    5.21   0
   9  -6   2    5.79    5.13   0
   9   6  -2    5.01    5.04   0
   0  -7   2  334.63    4.27   0
  -1  -7   2   86.64    2.91   0
   1  -7   2   93.87    2.92   0
  -1  -7  -2   98.89    3.10   0
  -2  -7   2  127.72    3.17   0
  -2  -7  -2  126.67    4.23   0
   2   7  -2  125.81    4.05   0
  -3  -7   2   96.53    3.98   0
   3   7  -2  104.19    3.18   0
  -3  -7  -2   99.66    3.19   0
  -4  -7   2  107.73    3.12   0
   4   7  -2  137.44    4.11   0
  -4  -7  -2  125.60    4.24   0
  -5  -7   2   29.42    3.64   0
   5   7  -2   29.51    2.86   0
  -5  -7  -2   29.55    3.62   0
   6   7   2    9.55    3.78   0
  -6  -7   2    7.67    3.77   0
   6   7  -2    4.47    3.73   0
  -6  -7  -2    4.37    3.78   0
   7   7   2   35.13    4.51   0
  -7  -7   2   27.04    4.21   0
   7   7  -2   31.87    4.28   0
  -7  -7  -2   28.93    4.47   0
   8   7   2    4.89    4.67   0
  -8  -7   2    4.06    4.47   0
   8   7  -2    4.89    4.49   0
   9  -7  -2   -6.49    3.60   0
   9  -7   2   -0.30    4.97   0
   9   7  -2   -1.36    5.25   0
   0  -8   2    6.96    3.36   0
  -1  -8   2   44.86    3.55   0
   1  -8   2   53.20    2.71   0
  -1  -8  -2   52.22    3.66   0
  -2  -8   2  110.97    3.96   0
  -2  -8  -2  103.71    3.88   0
  -3  -8   2   16.51    2.48   0
   3   8  -2   11.27    2.56   0
  -3  -8  -2   13.76    3.42   0
  -4  -8   2   71.37    3.74   0
  -4  -8  -2   72.78    3.88   0
   4   8  -2   72.71    2.96   0
  -5  -8   2    7.25    3.68   0
  -5  -8  -2    6.27    2.52   0
   5   8  -2    7.91    3.74   0
  -6  -8   2    6.40    2.77   0
  -6  -8  -2    4.98    3.82   0
   6   8  -2    9.17    3.78   0
  -7  -8   2    2.09    4.13   0
   7   8  -2   -0.33    4.16   0
  -7  -8  -2    1.21    4.17   0
  -8  -8   2    5.83    4.78   0
  -8  -8  -2    1.31    4.81   0
   8   8  -2    5.67    4.91   0
   0  -9   2   23.69    3.32   0
  -1  -9   2    9.89    3.38   0
   1  -9   2   11.04    3.30   0
  -1  -9  -2    9.61    3.65   0
  -2  -9   2   30.06    2.62   0
  -2  -9  -2   25.52    2.61   0
  -3  -9   2   11.03    3.46   0
  -3  -9  -2   13.60    3.49   0
  -4  -9   2   28.75    3.73   0
  -4  -9  -2   30.49    3.98   0
   4   9  -2   26.81    2.83   0
  -5  -9   2    0.83    2.69   0
  -5  -9  -2    0.89    3.83   0
   5   9  -2    4.40    3.97   0
  -6  -9   2    2.52    3.99   0
   6   9  -2    4.94    4.13   0
  -6  -9  -2    1.15    4.07   0
  -7  -9   2    4.55    4.40   0
  -7  -9  -2    1.49    4.37   0
   7   9  -2    2.43    3.17   0
  -8  -9   2   -1.16    3.54   0
   8   9  -2    5.32    5.07   0
  -8  -9  -2    1.75    4.80   0
   0 -10   2    3.99    2.38   0
   0 -10  -2    1.92    2.52   0
  -1 -10   2  323.34    4.14   0
  -1 -10  -2  335.65    4.24   0
   1 -10   2  340.84    5.06   0
  -2 -10   2   10.67    3.73   0
  -2 -10  -2   15.35    3.57   0
   2 -10   2    9.79    2.62   0
  -3 -10   2  151.76    4.49   0
  -3 -10  -2  163.02    4.54   0
  -4 -10   2   20.29    2.89   0
  -4 -10  -2   22.62    4.27   0
  -5 -10   2   48.89    4.16   0
  -5 -10  -2   40.04    4.23   0
  -6 -10   2   -2.43    4.27   0
  -6 -10  -2    2.38    4.21   0
  -7 -10   2   -1.74    4.67   0
   7  10  -2    2.30    4.57   0
  -7 -10  -2    2.67    3.41   0
  -8 -10   2    3.36    5.15   0
   8  10  -2    7.81    5.18   0
  -8 -10  -2   -0.40    5.28   0
   0 -11  -2   31.68    3.79   0
   0 -11   2   25.76    2.66   0
  -1 -11   2   11.43    3.74   0
  -1 -11  -2   18.27    3.72   0
   1 -11   2   15.46    3.60   0
  -2 -11   2    2.83    3.72   0
  -2 -11  -2    4.05    3.68   0
   2 -11   2    2.95    3.58   0
  -3 -11   2    3.54    3.73   0
  -3 -11  -2    4.83    3.88   0
  -4 -11   2   10.04    2.82   0
  -4 -11  -2    8.80    4.19   0
  -5 -11   2   18.78    3.16   0
  -5 -11  -2   15.92    4.44   0
  -6 -11   2    6.88    3.28   0
  -6 -11  -2    8.41    3.16   0
  -7 -11   2    8.53    3.54   0
  -7 -11  -2    6.72    5.15   0
   0 -12  -2    3.18    2.61   0
   0 -12   2    2.12    3.65   0
  -1 -12   2    8.40    3.77   0
  -1 -12  -2   10.31    3.86   0
   1 -12   2   10.89    2.73   0
  -2 -12   2    3.44    2.74   0
   2 -12   2    6.92    3.90   0
  -2 -12  -2    2.14    2.56   0
  -3 -12   2   17.33    2.89   0
  -3 -12  -2   19.65    2.97   0
   3 -12   2   19.85    4.09   0
  -4 -12   2    0.62    4.23   0
  -4 -12  -2   12.00    4.25   0
  -5 -12   2    3.21    3.28   0
  -5 -12  -2    7.80    4.64   0
  -6 -12   2    2.18    4.77   0
  -6 -12  -2    3.62    5.01   0
  -7 -12   2    7.01    5.41   0
  -7 -12  -2    1.22    5.51   0
   0 -13  -2   12.04    2.89   0
   0 -13   2   13.59    2.89   0
   1 -13  -2    4.71    2.86   0
  -1 -13   2    3.59    3.76   0
   1 -13   2    4.57    2.67   0
  -1 -13  -2    7.81    3.92   0
  -2 -13   2    3.26    2.95   0
   2 -13   2    8.15    3.96   0
  -2 -13  -2   -0.40    2.87   0
  -3 -13   2   16.06    4.13   0
  -3 -13  -2    5.14    4.22   0
   3 -13   2   10.27    4.34   0
  -4 -13   2    7.43    4.38   0
  -4 -13  -2    9.59    4.50   0
   4 -13   2    7.86    4.44   0
  -5 -13   2   -6.28    4.55   0
  -5 -13  -2   -1.29    4.93   0
  -6 -13   2    1.81    3.82   0
  -6 -13  -2   -0.30    3.86   0
   0 -14   2    4.62    4.13   0
   0 -14  -2   -2.42    4.32   0
   1 -14  -2    6.24    4.27   0
  -1 -14   2   -1.71    2.96   0
   1 -14   2   -0.20    2.95   0
  -1 -14  -2    6.32    3.07   0
  -2 -14   2    5.25    4.41   0
   2 -14  -2    7.68    4.29   0
   2 -14   2   11.54    3.03   0
  -2 -14  -2   10.55    4.35   0
  -3 -14   2    5.08    3.04   0
  -3 -14  -2    6.06    4.46   0
   3 -14   2    1.53    4.50   0
  -4 -14   2    5.38    4.54   0
   4 -14   2    2.99    3.52   0
  -4 -14  -2   -0.15    3.49   0
  -5 -14   2    9.32    5.12   0
   5 -14   2   11.78    5.04   0
  -5 -14  -2    4.20    5.30   0
   0 -15  -2   33.47    4.75   0
   0 -15   2   25.77    4.57   0
  -1 -15   2   18.21    4.57   0
   1 -15  -2   23.98    3.25   0
  -1 -15  -2   15.81    3.44   0
   1 -15   2   16.32    3.28   0
   2 -15  -2    2.31    3.34   0
  -2 -15   2    5.41    4.68   0
  -2 -15  -2    2.70    3.21   0
   2 -15   2    1.28    3.17   0
   3 -15  -2   15.52    3.45   0
  -3 -15   2   16.40    4.90   0
  -3 -15  -2   13.01    4.98   0
   3 -15   2   12.21    3.44   0
  -4 -15   2    3.78    3.69   0
   4 -15   2   10.27    5.17   0
  -4 -15  -2   10.11    5.31   0
   0 -16  -2    3.75    3.44   0
   0 -16   2   -0.50    3.41   0
  -1 -16   2    6.21    4.94   0
   1 -16  -2    5.07    4.92   0
   1 -16   2    1.45    3.48   0
  -1 -16  -2    2.59    3.42   0
   2 -16  -2    1.91    3.70   0
  -2 -16   2    2.03    3.59   0
  -2 -16  -2   -1.57    5.06   0
   2 -16   2    2.82    5.08   0
   1   0   3  134.17    9.98   0
   1   0  -3  125.71    5.22   0
  -1   0  -3  153.34   10.84   0
  -1   0   3  121.93    5.17   0
   2   0  -3  883.24    8.59   0
   2   0   3  818.35   17.73   0
   3   0   3    2.68    3.13   0
   3   0  -3    2.55    3.24   0
   4   0   3    3.13    3.94   0
   4   0  -3    1.70    2.25   0
   5   0  -3   12.64    2.35   0
   5   0   3   12.48    3.94   0
   6   0  -3  205.88    4.58   0
   6   0   3  213.76    5.89   0
   7   0   3   18.67    4.64   0
   7   0  -3   15.50    2.56   0
   8   0   3   22.11    4.20   0
   8   0  -3   25.66    3.02   0
   9   0   3    2.05    5.64   0
   9   0  -3    3.75    4.48   0
  10   0  -3    5.57    5.16   0
  10   0   3    2.27    5.32   0
   0  -1   3  193.06    6.55   0
   0   1  -3  179.62    6.71   0
  -1  -1   3  950.00    9.79   0
   1   1  -3  990.69    9.50   0
   1  -1   3 1227.91   15.70   0
   2   1   3  144.60    9.21   0
  -2  -1   3  124.20    4.49   0
   2   1  -3  128.76    4.59   0
   3  -1  -3  111.86    4.15   0
  -3  -1   3  112.31    3.30   0
   3   1   3  114.65    5.42   0
   3   1  -3  107.94    4.13   0
   4   1   3  313.63    6.67   0
   4  -1  -3  310.79    4.35   0
   4   1  -3  312.02    4.43   0
   5   1   3   51.28    3.69   0
   5  -1  -3   43.50    3.49   0
   5  -1   3   45.47    3.79   0
   5   1  -3   51.98    3.43   0
   6  -1  -3   30.06    3.51   0
   6   1   3   36.24    3.91   0
   6   1  -3   35.30    3.61   0
   6  -1   3   33.68    4.61   0
   7  -1  -3   20.26    3.61   0
   7   1   3   18.21    3.83   0
   7  -1   3   18.95    3.87   0
   7   1  -3   19.13    2.61   0
   8  -1  -3   26.43    4.12   0
   8   1   3   18.90    4.32   0
   8   1  -3   25.99    4.22   0
   8  -1   3   20.27    4.25   0
   9  -1  -3    0.08    4.43   0
   9   1   3    1.85    4.61   0
   9   1  -3    1.60    4.65   0
   9  -1   3   -1.46    4.55   0
  10  -1  -3    2.98    5.20   0
  10   1   3    5.71    6.56   0
  10  -1   3    4.33    5.31   0
  10   1  -3    4.63    5.16   0
   0  -2   3 1394.68   11.98   0
   0   2  -3 1322.40   11.63   0
  -1  -2   3   21.83    3.73   0
   1   2  -3   22.18    3.89   0
   1  -2   3   29.99    4.22   0
  -2  -2   3  175.55    4.73   0
   2   2  -3  171.95    4.79   0
  -2  -2  -3  173.92    7.14   0
  -3  -2   3   19.06    2.49   0
   3   2   3   17.51    4.33   0
   3   2  -3   22.35    3.46   0
  -3  -2  -3   17.09    4.06   0
  -4  -2   3  280.92    4.23   0
   4   2   3  359.29    7.47   0
   4   2  -3  332.27    5.06   0
   5  -2  -3  116.77    3.93   0
   5   2   3  124.57    4.63   0
   5   2  -3  122.15    3.87   0
   6   2   3   37.10    3.91   0
   6  -2  -3   33.78    3.60   0
   6  -2   3   33.88    4.51   0
   6   2  -3   37.86    2.73   0
   7  -2  -3   22.21    3.69   0
   7   2   3   23.89    3.92   0
   7   2  -3   22.36    3.71   0
   7  -2   3   17.84    3.77   0
   8  -2  -3   20.85    4.02   0
   8   2   3   14.26    5.25   0
   8   2  -3   12.83    2.96   0
   8  -2   3   11.43    4.12   0
   9   2   3    7.17    4.63   0
   9  -2  -3    7.59    4.52   0
   9  -2   3   10.41    4.58   0
   9   2  -3   13.85    4.49   0
  10  -2  -3    6.68    3.63   0
  10   2   3    0.52    6.78   0
  10  -2   3    2.13    5.43   0
  10   2  -3    4.38    5.29   0
   0  -3   3   28.15    3.86   0
   0   3  -3   25.32    3.94   0
  -1  -3   3  414.05    6.14   0
   1   3  -3  427.93    5.71   0
   1  -3   3  511.01    7.14   0
  -2  -3   3  461.64    6.13   0
   2   3  -3  485.02    5.71   0
  -2  -3  -3  514.80    8.22   0
  -3  -3   3    8.08    3.10   0
   3   3   3    9.80    3.98   0
  -3  -3  -3    8.91    3.10   0
   3   3  -3    6.83    3.13   0
   4   3   3    9.80    3.41   0
  -4  -3   3   19.46    3.26   0
   4   3  -3    8.99    2.24   0
  -4  -3  -3    7.28    3.37   0
  -5  -3   3   72.01    3.56   0
   5   3   3   84.00    4.21   0
   5   3  -3   78.13    3.67   0
   6   3   3   83.24    4.56   0
   6  -3  -3   69.75    2.87   0
   6   3  -3   74.37    2.92   0
   7   3   3   20.89    4.84   0
   7  -3  -3   23.07    3.63   0
   7  -3   3   25.79    3.80   0
   7   3  -3   23.04    3.68   0
   8   3   3    9.53    4.27   0
   8  -3  -3    6.10    2.97   0
   8   3  -3    4.97    4.12   0
   8  -3   3    8.38    4.08   0
   9  -3  -3    2.87    4.45   0
   9   3   3    2.28    5.76   0
   9   3  -3   -0.78    4.49   0
   9  -3   3    2.70    4.86   0
   0   4  -3  303.44    5.77   0
   0  -4   3  315.64    5.00   0
  -1  -4   3  265.68    4.44   0
   1  -4   3  314.93    5.13   0
   1   4  -3  279.38    4.54   0
  -2  -4   3   87.92    3.88   0
  -2  -4  -3   94.95    4.33   0
   2   4  -3   86.94    3.97   0
  -3  -4   3    4.38    3.25   0
   3   4  -3    9.11    3.43   0
  -3  -4  -3    9.94    3.15   0
   4   4   3  138.17    4.66   0
  -4  -4   3  114.95    3.87   0
  -4  -4  -3  114.85    4.30   0
   4   4  -3  126.48    4.01   0
   5   4   3   27.24    3.67   0
  -5  -4   3   23.68    3.40   0
   5   4  -3   24.29    3.37   0
  -5  -4  -3   21.53    3.32   0
  -6  -4   3    1.35    3.48   0
   6   4   3    4.16    3.80   0
   6   4  -3    6.64    3.52   0
   7   4   3    5.09    3.89   0
   7  -4  -3    3.95    2.79   0
   7  -4   3    7.72    3.78   0
   7   4  -3    4.15    3.92   0
   8  -4  -3   -3.07    4.04   0
   8   4   3    1.94    5.24   0
   8  -4   3    0.55    4.11   0
   8   4  -3    3.55    4.10   0
   9  -4  -3    4.31    4.70   0
   9   4   3    3.72    5.02   0
   9   4  -3    3.24    4.73   0
   9  -4   3    4.67    4.72   0
   0  -5   3  120.23    3.46   0
  -1  -5   3  666.41    6.13   0
   1   5  -3  713.59    6.88   0
   1  -5   3  801.09    7.49   0
  -2  -5   3   48.84    3.51   0
   2   5  -3   52.25    3.66   0
  -2  -5  -3   57.74    3.70   0
  -3  -5   3  390.40    4.61   0
  -3  -5  -3  418.27    6.06   0
   3   5  -3  409.10    5.40   0
  -4  -5   3   69.94    3.60   0
   4   5  -3   80.37    3.81   0
  -4  -5  -3   73.27    3.98   0
  -5  -5   3   15.86    3.44   0
   5   5   3   16.24    3.68   0
   5   5  -3   13.77    3.43   0
  -5  -5  -3   14.91    3.44   0
   6   5   3    2.66    3.90   0
  -6  -5   3    1.40    3.25   0
  -6  -5  -3    2.45    3.57   0
   6   5  -3    1.80    2.60   0
   7   5   3   27.93    4.32   0
  -7  -5   3   23.68    2.93   0
   7  -5  -3   24.08    2.88   0
   7   5  -3   28.42    4.06   0
   8   5   3    7.33    4.56   0
   8  -5  -3    8.40    2.96   0
   8   5  -3   14.64    4.22   0
   8  -5   3    8.18    4.20   0
   9  -5  -3    5.68    3.39   0
   9   5   3    0.97    5.06   0
   9   5  -3    1.62    4.73   0
   9  -5   3    1.19    4.89   0
   0  -6   3  609.56    6.11   0
  -1  -6   3   64.29    3.68   0
   1   6  -3   73.05    2.86   0
   1  -6   3   80.77    3.11   0
  -2  -6   3  122.11    3.10   0
   2   6  -3  137.40    3.28   0
  -2  -6  -3  136.80    4.29   0
  -3  -6   3   20.66    2.36   0
   3   6  -3   24.85    3.32   0
  -3  -6  -3   23.74    3.36   0
  -4  -6   3   23.49    3.53   0
  -4  -6  -3   28.62    3.56   0
   4   6  -3   30.51    3.56   0
  -5  -6   3   13.86    3.37   0
  -5  -6  -3   15.55    3.38   0
   5   6  -3   13.30    2.51   0
   6   6   3   38.50    4.17   0
  -6  -6   3   35.46    3.69   0
  -6  -6  -3   35.43    3.88   0
   6   6  -3   32.16    2.88   0
   7   6   3    3.43    4.32   0
  -7  -6   3    5.70    3.89   0
   7   6  -3    5.80    2.76   0
  -7  -6  -3    7.91    3.91   0
   8  -6  -3   -1.58    4.25   0
   8   6   3    2.41    4.54   0
   8   6  -3   -1.07    4.38   0
   9  -6  -3    1.66    4.94   0
   9   6  -3   -1.87    4.96   0
   9  -6   3   -1.25    3.67   0
   0  -7   3   22.92    3.30   0
  -1  -7   3   41.68    3.33   0
   1  -7   3   40.62    2.53   0
  -2  -7   3   87.36    3.73   0
  -2  -7  -3   92.28    3.99   0
   2   7  -3   97.02    3.86   0
  -3  -7   3  106.57    3.12   0
   3   7  -3  123.00    3.24   0
  -3  -7  -3  117.45    4.20   0
  -4  -7   3    1.62    2.43   0
   4   7  -3    1.83    2.48   0
  -4  -7  -3    0.30    3.46   0
  -5  -7   3   22.65    3.60   0
   5   7  -3   26.75    3.67   0
  -5  -7  -3   23.21    3.97   0
  -6  -7   3    6.48    2.89   0
   6   7  -3    8.13    3.80   0
  -6  -7  -3    9.03    3.80   0
  -7  -7   3   13.77    4.03   0
  -7  -7  -3   10.72    4.07   0
   7   7  -3   11.00    4.21   0
  -8  -7   3    3.29    4.52   0
   8  -7  -3    1.81    4.34   0
   8   7  -3   -0.73    4.55   0
   9  -7  -3   10.82    5.10   0
   9   7  -3    6.96    5.22   0
   9  -7   3   -2.64    5.28   0
   0  -8   3   52.27    3.45   0
  -1  -8   3   10.62    2.39   0
   1  -8   3   13.68    2.48   0
  -1  -8  -3   14.67    3.32   0
  -2  -8   3   50.31    3.61   0
  -2  -8  -3   55.67    3.75   0
  -3  -8   3   98.60    3.81   0
   3   8  -3  100.37    3.98   0
  -3  -8  -3   98.40    3.25   0
  -4  -8   3    1.97    3.36   0
  -4  -8  -3   -0.21    3.34   0
   4   8  -3    2.04    3.49   0
  -5  -8   3   26.34    3.83   0
   5   8  -3   24.82    2.92   0
  -5  -8  -3   31.64    3.82   0
  -6  -8   3    6.10    2.86   0
  -6  -8  -3    7.11    3.82   0
   6   8  -3    7.31    3.88   0
  -7  -8   3    0.74    4.25   0
   7   8  -3   -1.40    4.37   0
  -7  -8  -3    0.52    4.23   0
  -8  -8   3    1.40    4.77   0
   8   8  -3    9.49    4.74   0
   0  -9   3  150.27    3.21   0
  -1  -9   3  215.05    4.24   0
   1  -9   3  212.11    4.51   0
  -1  -9  -3  209.73    4.50   0
  -2  -9   3   55.58    3.68   0
   2  -9   3   60.10    3.76   0
  -2  -9  -3   54.81    3.81   0
  -3  -9   3  176.29    3.50   0
  -3  -9  -3  190.87    4.80   0
  -4  -9   3   37.19    3.79   0
  -4  -9  -3   37.83    2.87   0
   4   9  -3   44.35    3.85   0
  -5  -9   3   44.11    3.97   0
  -5  -9  -3   46.81    4.08   0
   5   9  -3   51.06    3.21   0
  -6  -9   3   23.16    4.14   0
  -6  -9  -3   20.70    4.35   0
   6   9  -3   19.03    4.17   0
  -7  -9   3    6.19    4.37   0
   7   9  -3    6.91    3.15   0
  -7  -9  -3    4.98    4.46   0
  -8  -9   3    2.40    3.46   0
  -8  -9  -3   -1.00    5.03   0
   8   9  -3    3.53    5.11   0
   0 -10   3  117.01    3.15   0
  -1 -10   3  317.41    4.17   0
   1 -10   3  339.51    4.24   0
  -1 -10  -3  370.32    5.29   0
  -2 -10   3   32.82    3.68   0
  -2 -10  -3   35.70    3.85   0
   2 -10   3   38.33    3.86   0
  -3 -10   3  183.99    3.61   0
  -3 -10  -3  199.32    4.87   0
  -4 -10   3   19.54    3.84   0
  -4 -10  -3   16.26    3.02   0
  -5 -10   3   27.58    4.26   0
   5  10  -3   28.74    4.28   0
  -5 -10  -3   26.11    4.30   0
  -6 -10   3   12.16    4.48   0
   6  10  -3   11.67    3.32   0
  -6 -10  -3    6.18    4.32   0
  -7 -10   3   -1.29    4.64   0
  -7 -10  -3    3.63    4.74   0
   7  10  -3   -2.73    4.69   0
  -8 -10   3    1.84    3.71   0
   8  10  -3    0.10    5.39   0
  -8 -10  -3    1.78    5.29   0
   0 -11   3   49.94    2.74   0
   0 -11  -3   49.87    3.07   0
  -1 -11   3    4.42    3.42   0
  -1 -11  -3    0.54    3.63   0
   1 -11   3   -0.92    3.49   0
  -2 -11   3   35.20    2.82   0
   2 -11   3   37.05    3.81   0
  -2 -11  -3   34.47    3.99   0
  -3 -11   3    6.25    3.92   0
   3 -11   3   11.88    3.89   0
  -3 -11  -3   14.47    3.84   0
  -4 -11   3   -0.23    3.91   0
  -4 -11  -3    4.75    4.13   0
  -5 -11   3    6.16    4.06   0
  -5 -11  -3    8.95    4.26   0
  -6 -11   3    1.05    3.07   0
  -6 -11  -3    1.86    4.55   0
  -7 -11   3    7.67    5.02   0
  -7 -11  -3   -1.13    5.19   0
   0 -12   3    6.47    3.72   0
   0 -12  -3    0.95    3.98   0
  -1 -12   3   10.74    2.54   0
   1 -12   3   12.77    2.65   0
  -1 -12  -3    9.22    3.98   0
  -2 -12   3   14.85    3.85   0
  -2 -12  -3   18.39    2.83   0
   2 -12   3   21.85    3.95   0
  -3 -12   3    2.70    2.80   0
   3 -12   3    6.38    4.00   0
  -3 -12  -3    7.70    4.05   0
  -4 -12   3   13.09    4.08   0
  -4 -12  -3   15.41    4.26   0
   4 -12   3   10.87    4.26   0
  -5 -12   3    3.75    4.36   0
  -5 -12  -3    5.72    4.69   0
  -6 -12   3   -2.22    4.93   0
  -6 -12  -3    0.05    4.97   0
   0 -13  -3   17.22    3.01   0
   0 -13   3   21.23    3.87   0
   1 -13  -3   18.02    2.86   0
  -1 -13   3   15.72    2.96   0
  -1 -13  -3   21.86    4.13   0
   1 -13   3   18.85    4.10   0
  -2 -13   3    4.07    2.90   0
  -2 -13  -3    1.36    4.20   0
   2 -13   3    2.75    4.04   0
  -3 -13   3    8.03    4.28   0
   3 -13   3    0.76    2.97   0
  -3 -13  -3    0.49    3.17   0
  -4 -13   3    4.24    3.14   0
  -4 -13  -3   -0.46    4.69   0
   4 -13   3    6.59    3.27   0
  -5 -13   3    3.30    3.32   0
  -5 -13  -3    4.73    5.07   0
   5 -13   3    3.19    4.79   0
  -6 -13   3    1.13    3.57   0
  -6 -13  -3    2.01    5.38   0
   6 -13   3    5.12    3.76   0
   0 -14  -3    1.45    4.26   0
   0 -14   3    2.58    2.89   0
   1 -14  -3   20.41    4.29   0
  -1 -14   3   16.22    3.14   0
   1 -14   3   14.53    4.24   0
  -1 -14  -3   16.87    4.24   0
  -2 -14   3    2.58    4.23   0
  -2 -14  -3    2.76    2.99   0
   2 -14   3    5.63    4.30   0
  -3 -14   3    8.75    4.47   0
   3 -14   3    3.01    3.23   0
  -3 -14  -3    4.00    4.87   0
  -4 -14   3    7.13    3.28   0
  -4 -14  -3    6.14    3.46   0
   4 -14   3    6.59    4.93   0
  -5 -14   3    2.07    5.11   0
  -5 -14  -3    3.88    5.54   0
   5 -14   3    7.86    5.34   0
   0 -15   3    3.95    4.48   0
   0 -15  -3    3.96    3.36   0
   1 -15  -3   11.50    4.75   0
  -1 -15   3    9.82    4.68   0
   1 -15   3    7.89    3.13   0
  -1 -15  -3    4.44    4.62   0
   2 -15  -3   19.64    4.79   0
  -2 -15   3   15.21    4.72   0
   2 -15   3    7.51    4.72   0
  -2 -15  -3    6.13    5.00   0
  -3 -15   3    3.30    4.75   0
  -3 -15  -3    8.20    4.96   0
   3 -15   3    8.10    4.90   0
  -4 -15   3    2.91    5.04   0
  -4 -15  -3    4.89    5.35   0
   4 -15   3    3.55    3.79   0
   0 -16  -3    5.46    5.29   0
   0 -16   3   -2.30    3.39   0
   1 -16  -3    4.21    3.67   0
  -1 -16   3    4.46    4.96   0
   1 -16   3    4.63    3.49   0
  -1 -16  -3    4.89    4.85   0
   2 -16  -3    2.05    3.49   0
  -2 -16   3   13.76    5.15   0
   2 -16   3    8.09    5.17   0
  -2 -16  -3    8.51    5.20   0
   0   0  -4   90.86    5.03   0
   0   0   4   89.97    5.11   0
  -1   0  -4   47.19    6.04   0
  -1   0   4   41.65    3.05   0
   1   0   4   41.33    5.79   0
   1   0  -4   39.24    3.89   0
   2   0  -4   58.41    3.70   0
   3   0  -4   89.36    3.89   0
   3   0   4   93.19    6.49   0
   4   0  -4   48.10    3.31   0
   4   0   4   47.09    4.74   0
   5   0  -4   35.57    3.37   0
   5   0   4   37.40    4.33   0
   6   0   4   14.93    3.75   0
   6   0  -4   14.65    3.38   0
   7   0   4   19.20    3.91   0
   7   0  -4   16.63    2.72   0
   8   0  -4    3.52    2.89   0
   8   0   4    4.04    4.09   0
   9   0  -4    4.85    3.11   0
   9   0   4   -0.54    4.69   0
  10   0  -4    0.95    5.21   0
  10   0   4    2.01    6.57   0
   0   1  -4  105.68    5.16   0
   0  -1   4   95.28    4.06   0
  -1   1  -4  105.30    5.74   0
  -1  -1   4   87.01    4.34   0
   1  -1   4   98.08    5.58   0
   1   1  -4   89.07    4.33   0
  -2  -1   4   11.08    3.21   0
   2  -1  -4    8.26    3.26   0
   2  -1   4   10.71    3.89   0
   2   1  -4   10.12    3.30   0
   3  -1  -4  223.95    3.93   0
   3   1   4  273.96   10.25   0
  -3  -1   4  233.47    4.93   0
   3   1  -4  245.02    4.15   0
   4  -1  -4   20.89    3.26   0
   4   1   4   23.25    4.43   0
   4   1  -4   22.02    3.25   0
   5   1   4   53.02    4.57   0
   5  -1  -4   46.48    3.44   0
   5  -1   4   46.07    3.73   0
   5   1  -4   52.08    3.52   0
   6   1   4  118.45    5.57   0
   6  -1  -4  118.68    3.97   0
   6   1  -4  118.52    3.24   0
   6  -1   4  110.56    5.38   0
   7   1   4    5.64    3.75   0
   7  -1  -4    6.74    3.58   0
   7   1  -4    0.41    3.76   0
   7  -1   4    4.73    3.67   0
   8   1   4   19.68    4.34   0
   8  -1  -4   14.67    3.00   0
   8  -1   4   14.72    5.01   0
   8   1  -4   17.06    3.02   0
   9  -1  -4   12.24    4.52   0
   9   1   4    5.55    4.78   0
   9  -1   4    3.43    5.65   0
   9   1  -4    5.44    4.49   0
   0   2  -4 2625.34   16.13   0
   0  -2   4 2733.94   15.39   0
  -1  -2   4 1536.23   10.60   0
   1  -2   4 1823.43   14.29   0
   1   2  -4 1608.88   10.40   0
  -2  -2   4   53.01    2.81   0
   2   2  -4   59.18    3.79   0
  -2  -2  -4   61.32    5.97   0
  -3  -2   4  256.29    5.01   0
  -3  -2  -4  271.51    8.05   0
   3   2  -4  285.73    4.27   0
   4   2   4   77.62    5.30   0
  -4  -2   4   64.74    3.59   0
   4  -2  -4   69.81    2.69   0
   4   2  -4   76.11    3.55   0
   5  -2  -4   21.33    2.48   0
   5   2   4   26.17    3.62   0
   5   2  -4   21.87    2.53   0
   6  -2  -4   15.02    3.36   0
   6   2   4   18.42    3.89   0
   6  -2   4   16.70    3.58   0
   6   2  -4   14.37    3.46   0
   7  -2  -4   50.81    3.87   0
   7   2   4   54.36    5.08   0
   7  -2   4   53.16    4.11   0
   7   2  -4   53.89    4.05   0
   8  -2  -4   13.84    2.90   0
   8   2   4   13.54    4.32   0
   8  -2   4   12.15    4.28   0
   8   2  -4   13.09    4.16   0
   9   2   4    1.35    4.68   0
   9  -2  -4    0.39    3.26   0
   9   2  -4    0.99    4.41   0
   9  -2   4   -1.05    4.68   0
   0   3  -4    4.03    2.46   0
   0  -3   4    4.25    3.52   0
  -1  -3   4  238.93    4.99   0
   1  -3   4  273.10    5.68   0
   1   3  -4  241.19    5.01   0
  -2  -3   4  343.14    4.69   0
   2   3  -4  372.21    4.87   0
  -2  -3  -4  407.43    8.24   0
  -3  -3   4  241.88    4.72   0
   3   3  -4  278.95    4.74   0
  -3  -3  -4  272.78    6.97   0
  -4  -3   4   13.25    3.22   0
   4   3   4   15.98    3.64   0
   4   3  -4   12.12    2.32   0
  -4  -3  -4   12.48    4.05   0
  -5  -3   4   58.91    2.85   0
   5   3   4   68.80    4.22   0
   5  -3  -4   57.98    2.63   0
   5   3  -4   64.25    3.76   0
   6   3   4   10.64    4.53   0
   6  -3  -4   13.24    3.39   0
   6   3  -4   13.58    2.51   0
   7   3   4   21.22    3.97   0
   7  -3  -4   21.00    3.98   0
   7   3  -4   20.40    3.73   0
   7  -3   4   18.42    4.59   0
   8   3   4    3.03    5.08   0
   8  -3  -4   -0.20    4.03   0
   8   3  -4    6.47    4.13   0
   8  -3   4    0.44    4.05   0
   9  -3  -4    9.01    4.60   0
   9   3   4   11.01    6.16   0
   9   3  -4   15.82    4.73   0
   9  -3   4   11.68    5.10   0
   0   4  -4  273.86    5.52   0
   0  -4   4  280.76    5.46   0
  -1  -4   4  847.29    6.93   0
   1  -4   4  954.49    8.27   0
   1   4  -4  890.05    7.59   0
  -2  -4   4   76.27    2.84   0
   2   4  -4   79.73    2.94   0
  -2  -4  -4   93.21    4.26   0
  -3  -4   4  229.65    3.83   0
  -3  -4  -4  264.12    6.44   0
   3   4  -4  250.52    4.58   0
  -4  -4   4   46.74    3.45   0
   4   4  -4   49.31    3.48   0
  -4  -4  -4   47.26    3.65   0
   5   4   4   35.44    3.84   0
  -5  -4   4   32.98    3.43   0
  -5  -4  -4   29.35    4.13   0
   5   4  -4   31.72    3.40   0
   6  -4  -4    5.70    3.51   0
   6   4   4    3.06    3.55   0
  -6  -4   4    4.07    3.47   0
   6   4  -4    3.21    3.43   0
   7   4   4   20.98    3.99   0
   7  -4  -4   17.84    2.66   0
   7   4  -4   25.75    3.89   0
   7  -4   4   22.53    3.94   0
   8  -4  -4   12.44    4.21   0
   8   4   4   10.13    4.41   0
   8  -4   4    8.88    4.23   0
   8   4  -4   10.95    3.01   0
   9  -4  -4   -0.53    3.33   0
   9   4   4   -2.57    6.22   0
   9  -4   4    2.22    4.67   0
   9   4  -4    7.09    4.76   0
   0  -5   4    1.67    3.47   0
  -1  -5   4  471.84    5.76   0
   1   5  -4  539.88    6.12   0
   1  -5   4  561.12    6.49   0
  -2  -5   4  426.21    4.76   0
   2   5  -4  444.55    5.49   0
   2  -5   4  481.36    5.74   0
  -2  -5  -4  482.34    6.46   0
  -3  -5   4  241.53    4.38   0
   3   5  -4  261.59    3.90   0
  -3  -5  -4  269.81    6.15   0
  -4  -5   4    2.99    3.27   0
  -4  -5  -4    4.55    3.24   0
   4   5  -4    3.03    3.34   0
  -5  -5   4  124.43    4.02   0
   5   5  -4  146.61    3.40   0
  -5  -5  -4  130.06    5.23   0
  -6  -5   4   26.00    2.70   0
   6   5   4   29.06    3.74   0
   6   5  -4   28.62    3.69   0
  -6  -5  -4   24.12    3.95   0
   7   5   4    5.09    4.19   0
   7  -5  -4    4.35    2.77   0
  -7  -5   4   -1.27    2.73   0
   7   5  -4    7.57    2.75   0
   8   5   4    1.28    5.49   0
   8  -5  -4   -0.05    2.89   0
   8  -5   4    1.76    4.37   0
   8   5  -4    5.15    4.16   0
   9  -5  -4    2.80    4.75   0
   9  -5   4    3.54    4.91   0
   9   5  -4    2.25    4.84   0
   0  -6   4    2.25    3.22   0
  -1  -6   4   28.76    3.21   0
   1  -6   4   33.79    3.56   0
   1   6  -4   36.37    3.26   0
  -2  -6   4   19.27    3.23   0
   2  -6   4   21.95    2.52   0
   2   6  -4   24.07    3.24   0
  -2  -6  -4   23.29    3.37   0
  -3  -6   4   17.80    3.38   0
   3   6  -4   16.31    2.46   0
  -3  -6  -4   15.64    3.56   0
  -4  -6   4  132.09    3.99   0
  -4  -6  -4  134.45    4.53   0
   4   6  -4  148.15    4.18   0
  -5  -6   4    5.95    3.25   0
  -5  -6  -4    6.55    3.45   0
   5   6  -4    6.79    2.38   0
  -6  -6   4   23.32    2.80   0
   6   6  -4   28.57    3.90   0
  -6  -6  -4   27.06    3.95   0
  -7  -6   4    9.06    3.98   0
   7   6  -4    7.81    3.98   0
   8  -6  -4    9.85    4.36   0
   8   6  -4    2.84    4.57   0
   9  -6  -4    2.80    4.87   0
   9  -6   4    1.44    5.00   0
   9   6  -4    1.98    3.51   0
   0  -7   4    3.76    2.27   0
  -1  -7   4    9.10    3.12   0
   1  -7   4   10.36    3.21   0
  -2  -7   4   16.24    3.32   0
   2  -7   4   26.40    3.55   0
   2   7  -4   20.97    2.46   0
  -2  -7  -4   19.68    3.43   0
  -3  -7   4    5.21    3.37   0
  -3  -7  -4    1.86    2.41   0
   3   7  -4   -1.07    3.31   0
  -4  -7   4   24.77    2.57   0
  -4  -7  -4   28.81    3.69   0
   4   7  -4   33.55    2.64   0
  -5  -7   4   15.15    2.46   0
   5   7  -4   19.60    3.59   0
  -5  -7  -4   19.77    3.81   0
  -6  -7   4    0.59    3.70   0
  -6  -7  -4    1.18    3.79   0
   6   7  -4    3.12    3.89   0
  -7  -7   4    1.48    2.79   0
  -7  -7  -4    2.91    4.06   0
   7   7  -4   -2.60    4.13   0
   8  -7  -4    1.76    4.47   0
  -8  -7   4   -0.06    4.61   0
   8   7  -4    6.41    4.63   0
   9  -7  -4   -1.50    5.05   0
   9  -7   4   -0.55    5.28   0
   9   7  -4    5.77    5.24   0
   0  -8   4   53.96    3.54   0
  -1  -8   4  205.00    4.24   0
   1  -8   4  218.70    4.58   0
  -2  -8   4   16.14    3.33   0
   2  -8   4   15.03    2.56   0
  -2  -8  -4   16.50    2.52   0
   2   8  -4   14.16    2.45   0
  -3  -8   4   71.98    2.85   0
  -3  -8  -4   85.61    4.13   0
   3   8  -4   82.78    2.98   0
  -4  -8   4    3.19    3.60   0
  -4  -8  -4    4.40    3.36   0
   4   8  -4    1.62    3.47   0
  -5  -8   4   66.47    3.05   0
  -5  -8  -4   61.16    4.17   0
   5   8  -4   65.65    3.07   0
  -6  -8   4    6.57    2.71   0
   6   8  -4    5.71    3.92   0
  -6  -8  -4    4.68    3.95   0
  -7  -8   4   38.72    4.42   0
   7   8  -4   46.03    4.72   0
  -7  -8  -4   37.62    4.61   0
  -8  -8   4    5.96    4.76   0
   8   8  -4    9.22    3.35   0
   0  -9   4   -1.68    3.28   0
  -1  -9   4  546.35    4.98   0
  -1  -9  -4  603.47    6.14   0
   1  -9   4  557.31    5.08   0
  -2  -9   4   19.40    3.43   0
   2  -9   4   25.46    3.60   0
  -2  -9  -4   26.38    2.77   0
  -3  -9   4   23.86    3.83   0
   3   9  -4   25.66    3.87   0
  -3  -9  -4   26.50    3.92   0
   3  -9   4   31.67    3.64   0
  -4  -9   4   -0.30    2.59   0
  -4  -9  -4    3.22    3.73   0
   4   9  -4    3.76    3.61   0
  -5  -9   4   55.62    3.09   0
   5   9  -4   67.67    3.24   0
  -5  -9  -4   64.63    4.30   0
  -6  -9   4    8.08    3.97   0
   6   9  -4    3.53    4.02   0
  -6  -9  -4    7.85    4.29   0
  -7  -9   4    3.88    3.17   0
  -7  -9  -4    1.90    4.55   0
   7   9  -4    4.41    3.18   0
  -8  -9   4    1.67    5.10   0
   8   9  -4    2.12    5.10   0
  -8  -9  -4   -2.01    5.19   0
   0 -10   4    0.90    3.44   0
  -1 -10   4   33.26    2.61   0
  -1 -10  -4   38.63    2.72   0
   1 -10   4   41.97    3.71   0
  -2 -10   4   56.30    2.91   0
   2 -10   4   59.50    2.94   0
  -2 -10  -4   59.80    3.96   0
  -3 -10   4   26.29    3.73   0
   3 -10   4   23.33    3.82   0
  -3 -10  -4   32.64    3.87   0
  -4 -10   4   17.93    3.64   0
  -4 -10  -4   25.07    4.20   0
   4  10  -4   21.96    3.80   0
  -5 -10   4    3.34    2.85   0
  -5 -10  -4   -0.09    2.85   0
   5  10  -4    0.84    3.84   0
  -6 -10   4   -2.36    4.15   0
   6  10  -4    3.65    3.07   0
  -6 -10  -4    3.23    4.38   0
  -7 -10   4    1.81    3.34   0
   7  10  -4    3.49    4.72   0
  -7 -10  -4    4.19    4.83   0
   0 -11   4    1.78    2.49   0
  -1 -11   4    8.32    2.55   0
  -1 -11  -4   11.10    3.74   0
   1 -11   4   14.43    3.52   0
  -2 -11   4   79.61    3.93   0
   2 -11   4   89.43    4.06   0
  -2 -11  -4   80.24    4.12   0
  -3 -11   4   18.46    3.81   0
  -3 -11  -4   12.65    2.73   0
   3 -11   4   21.44    3.99   0
  -4 -11   4   12.43    3.88   0
  -4 -11  -4    9.71    4.10   0
   4 -11   4   14.75    4.02   0
  -5 -11   4   -0.16    4.16   0
  -5 -11  -4    1.22    4.45   0
  -6 -11   4    8.37    3.16   0
  -6 -11  -4    7.85    4.60   0
  -7 -11   4   -1.69    5.01   0
  -7 -11  -4    2.04    5.00   0
   7  11  -4    1.75    4.98   0
   0 -12  -4   23.03    4.07   0
   0 -12   4   24.87    2.79   0
  -1 -12   4   22.65    3.78   0
   1 -12   4   25.11    2.86   0
  -1 -12  -4   22.39    4.10   0
  -2 -12   4    3.34    3.77   0
  -2 -12  -4    3.35    3.99   0
   2 -12   4    9.48    3.90   0
  -3 -12   4   -2.59    3.94   0
   3 -12   4    2.55    4.22   0
  -3 -12  -4   -7.38    4.13   0
  -4 -12   4   14.13    3.00   0
   4 -12   4    8.51    4.27   0
  -4 -12  -4    9.72    3.15   0
  -5 -12   4    5.22    3.08   0
   5 -12   4    7.71    4.55   0
  -5 -12  -4    1.76    3.43   0
  -6 -12   4    6.41    3.48   0
   6 -12   4   11.08    4.94   0
  -6 -12  -4    6.38    5.16   0
   0 -13  -4    1.20    4.27   0
   0 -13   4    1.03    2.75   0
  -1 -13   4    3.06    3.92   0
   1 -13   4    1.08    3.88   0
  -1 -13  -4    2.00    4.09   0
  -2 -13   4   14.84    2.96   0
   2 -13   4   22.88    3.05   0
  -2 -13  -4   19.61    4.23   0
  -3 -13   4   12.57    4.32   0
  -3 -13  -4   13.93    4.31   0
   3 -13   4   11.09    4.28   0
  -4 -13   4   -5.08    4.35   0
  -4 -13  -4    0.62    4.64   0
   4 -13   4    1.76    3.21   0
  -5 -13   4    9.70    4.74   0
  -5 -13  -4    3.77    5.14   0
   5 -13   4    8.28    3.39   0
  -6 -13   4    1.75    3.76   0
  -6 -13  -4    1.47    5.51   0
   6 -13   4   -3.47    5.26   0
   0 -14   4   -2.98    4.09   0
   0 -14  -4    0.33    3.05   0
   1 -14  -4   13.55    3.06   0
  -1 -14   4   11.28    4.18   0
  -1 -14  -4    8.39    3.09   0
   1 -14   4    9.14    2.98   0
  -2 -14   4    1.91    4.40   0
   2 -14   4    3.73    3.09   0
  -2 -14  -4    3.73    4.68   0
  -3 -14   4   16.91    4.55   0
   3 -14   4   25.39    4.91   0
  -3 -14  -4   14.09    3.56   0
  -4 -14   4    2.47    4.85   0
  -4 -14  -4   -0.77    3.69   0
   4 -14   4    7.00    4.76   0
  -5 -14   4    6.68    3.76   0
  -5 -14  -4    2.10    5.51   0
   5 -14   4    7.14    5.21   0
   0 -15  -4   -3.02    4.61   0
   0 -15   4    2.63    4.46   0
   1 -15  -4   10.99    4.66   0
  -1 -15   4    2.04    4.48   0
   1 -15   4    5.50    4.53   0
  -1 -15  -4    2.36    3.28   0
  -2 -15   4    5.58    4.81   0
   2 -15   4    2.66    3.32   0
  -2 -15  -4    6.47    4.87   0
  -3 -15   4    2.10    3.53   0
  -3 -15  -4   -1.68    5.14   0
   3 -15   4    1.68    3.51   0
  -4 -15   4    1.61    3.74   0
  -4 -15  -4   -3.30    5.39   0
   4 -15   4    3.99    5.45   0
   0 -16  -4   18.63    3.82   0
   0 -16   4   15.61    3.57   0
   1 -16  -4   -0.10    5.26   0
  -1 -16   4   -2.59    5.06   0
  -1 -16  -4    5.57    5.24   0
   1 -16   4    0.92    3.47   0
  -2 -16   4    2.19    5.07   0
   2 -16  -4    7.91    5.28   0
   2 -16   4    7.94    5.30   0
  -2 -16  -4    0.89    3.72   0
  -1   0   5   12.18    3.53   0
   1   0   5   17.93    4.80   0
   1   0  -5   16.93    2.62   0
  -1   0  -5   18.58    4.01   0
   2   0  -5  327.68    5.08   0
   3   0  -5   37.24    2.52   0
   4   0  -5    0.93    2.93   0
   4   0   5    0.61    4.47   0
   5   0   5    0.52    3.84   0
   5   0  -5    2.52    2.30   0
   6   0  -5    6.01    2.39   0
   6   0   5    0.80    4.10   0
   7   0   5   43.64    5.17   0
   7   0  -5   48.10    3.86   0
   8   0   5   -0.35    5.06   0
   8   0  -5    1.48    2.87   0
   9   0   5    2.73    4.61   0
   9   0  -5   -0.92    4.47   0
   0  -1   5  276.05    5.44   0
   0  -1  -5  263.28    5.96   0
   0   1  -5  305.06    5.61   0
  -1   1  -5 1338.70   14.20   0
  -1  -1   5 1123.42    9.37   0
   1  -1  -5 1155.67    9.41   0
   1  -1   5 1212.91   13.52   0
   1   1  -5 1228.80    9.77   0
  -1  -1  -5 1156.54   14.88   0
  -2  -1   5  274.61    4.39   0
   2  -1  -5  314.10    5.12   0
   2   1  -5  308.18    5.29   0
   2  -1   5  332.17    8.98   0
   3  -1  -5   86.38    2.94   0
  -3  -1   5   79.14    3.02   0
   3   1  -5   87.89    3.77   0
   4  -1  -5   41.22    2.47   0
   4   1   5   47.36    6.95   0
   4   1  -5   43.48    3.33   0
   5  -1  -5  119.08    3.98   0
   5   1   5  132.53    6.17   0
   5   1  -5  129.84    3.29   0
   5  -1   5  115.65    5.24   0
   6  -1  -5    3.02    3.19   0
   6   1   5    2.17    4.29   0
   6   1  -5    1.38    2.27   0
   6  -1   5    3.59    4.25   0
   7  -1  -5   13.12    2.67   0
   7   1   5   12.19    4.74   0
   7   1  -5    7.30    3.59   0
   7  -1   5    8.64    4.67   0
   8  -1  -5    6.42    2.82   0
   8   1   5    7.08    5.11   0
   8  -1   5   10.83    5.11   0
   8   1  -5    8.49    2.93   0
   9   1   5    3.80    5.73   0
   9  -1  -5    2.21    4.56   0
   9   1  -5    0.79    4.57   0
   9  -1   5    1.85    5.78   0
   0   2  -5  542.33    7.58   0
   0  -2   5  551.59    7.20   0
  -1   2  -5   48.58    4.18   0
  -1  -2   5   47.94    3.71   0
   1   2  -5   45.93    2.99   0
   1  -2   5   50.43    4.17   0
  -2  -2   5   13.10    3.31   0
  -2  -2  -5   14.30    5.04   0
   2   2  -5   11.65    3.17   0
   2  -2   5   16.31    4.23   0
  -3  -2   5  124.06    4.07   0
   3   2  -5  129.44    4.14   0
  -4  -2   5  146.26    3.28   0
   4  -2  -5  149.97    3.17   0
   4   2  -5  161.03    4.11   0
   5  -2  -5   29.30    3.46   0
   5   2   5   31.56    5.55   0
   5   2  -5   31.75    2.53   0
   6  -2  -5    2.24    3.40   0
   6   2   5    3.17    4.31   0
   6   2  -5    1.13    3.31   0
   6  -2   5   -0.13    4.26   0
   7   2   5    7.51    4.71   0
   7  -2  -5   11.34    2.75   0
   7   2  -5    7.79    3.70   0
   7  -2   5    8.03    3.79   0
   8   2   5   12.15    5.20   0
   8  -2  -5   10.76    4.18   0
   8   2  -5   12.75    2.99   0
   8  -2   5    8.56    4.31   0
   9   2   5    6.00    7.06   0
   9  -2  -5    8.23    4.68   0
   9   2  -5    6.18    3.30   0
   9  -2   5    4.35    5.89   0
   0  -3   5  412.04    5.63   0
   0   3  -5  417.58    5.74   0
  -1  -3   5  345.73    5.49   0
   1  -3   5  392.01    5.97   0
   1   3  -5  374.85    5.08   0
  -2  -3   5  251.98    4.10   0
   2   3  -5  265.92    4.80   0
  -2  -3  -5  297.90    7.04   0
   2  -3   5  308.83    5.92   0
  -3  -3   5   66.93    3.46   0
   3   3  -5   75.85    3.52   0
  -3  -3  -5   75.71    5.23   0
  -4  -3   5   44.75    3.36   0
   4   3  -5   46.18    3.44   0
  -4  -3  -5   43.88    4.55   0
  -5  -3   5   55.07    3.59   0
   5  -3  -5   56.82    2.70   0
   5   3  -5   61.06    2.82   0
   6   3   5   23.11    4.69   0
   6  -3  -5   16.77    3.54   0
   6   3  -5   24.83    3.32   0
   7   3   5   33.28    5.19   0
   7  -3  -5   33.85    3.78   0
   7   3  -5   27.19    2.90   0
   7  -3   5   27.40    4.77   0
   8   3   5    1.39    5.21   0
   8  -3  -5    7.83    3.91   0
   8   3  -5    5.38    2.78   0
   8  -3   5    1.07    4.24   0
   9   3   5   -0.25    6.98   0
   9  -3  -5   -1.54    4.52   0
   9   3  -5    2.41    4.68   0
   9  -3   5   -1.09    5.71   0
   0   4  -5  426.11    5.43   0
   0  -4   5  406.89    5.29   0
  -1  -4   5  685.12    6.73   0
   1  -4   5  735.00    7.88   0
   1   4  -5  711.81    6.89   0
  -2  -4   5   18.89    3.20   0
  -2  -4  -5   24.03    3.62   0
   2  -4   5   24.86    3.55   0
   2   4  -5   23.55    2.41   0
  -3  -4   5   51.00    2.56   0
  -3  -4  -5   60.48    4.76   0
   3   4  -5   52.69    3.47   0
  -4  -4   5   17.47    2.45   0
   4   4  -5   21.44    3.42   0
  -4  -4  -5   19.99    4.06   0
  -5  -4   5   93.08    3.84   0
   5   4  -5  104.91    3.86   0
  -5  -4  -5   91.76    5.09   0
   6  -4  -5    8.26    2.49   0
  -6  -4   5    7.49    2.51   0
   6   4  -5    9.77    3.46   0
   7  -4  -5    6.02    3.60   0
   7   4  -5   15.03    3.75   0
   7  -4   5    6.76    3.85   0
   8  -4  -5    2.79    4.15   0
   8  -4   5    2.58    4.23   0
   8   4  -5    6.02    3.10   0
   9  -4  -5    0.76    4.63   0
   9  -4   5   -0.65    4.87   0
   9   4  -5    7.49    4.81   0
   0   5  -5   42.09    2.84   0
   0  -5   5   37.58    2.84   0
  -1  -5   5   33.88    2.60   0
   1   5  -5   35.21    2.57   0
   1  -5   5   35.39    2.75   0
  -2  -5   5   29.41    3.05   0
   2  -5   5   33.55    3.51   0
  -2  -5  -5   34.21    3.49   0
   2   5  -5   34.13    3.12   0
  -3  -5   5   38.92    2.57   0
   3   5  -5   42.56    3.53   0
  -3  -5  -5   42.04    4.57   0
  -4  -5   5    9.42    2.37   0
  -4  -5  -5    9.27    3.35   0
   4   5  -5   11.11    3.18   0
  -5  -5   5   32.85    3.48   0
   5   5  -5   45.07    3.63   0
  -5  -5  -5   38.10    4.58   0
  -6  -5   5    3.75    3.47   0
   6   5  -5   -1.19    3.49   0
   7  -5  -5    4.41    3.84   0
  -7  -5   5    9.85    3.77   0
   7   5  -5    7.84    2.70   0
   8  -5  -5    1.80    2.97   0
   8  -5   5    1.26    4.52   0
   8   5  -5    0.22    3.08   0
   9  -5  -5    4.95    4.96   0
   9   5  -5    7.55    4.86   0
   9  -5   5    2.92    5.00   0
   0  -6   5   13.83    3.21   0
  -1  -6   5  255.45    4.53   0
   1   6  -5  249.97    3.92   0
   1  -6   5  248.01    4.15   0
  -2  -6   5   14.38    3.15   0
   2  -6   5   16.42    2.53   0
   2   6  -5   15.56    2.31   0
  -2  -6  -5   15.62    3.44   0
  -3  -6   5  262.40    3.91   0
   3  -6   5  303.41    4.59   0
   3   6  -5  285.93    4.04   0
  -3  -6  -5  284.96    5.62   0
  -4  -6   5   15.34    2.34   0
  -4  -6  -5   15.23    3.58   0
   4   6  -5   12.50    3.30   0
  -5  -6   5    3.93    3.43   0
  -5  -6  -5   -0.58    4.25   0
   5   6  -5    3.92    3.52   0
  -6  -6   5   25.14    2.84   0
   6   6  -5   30.26    2.84   0
  -6  -6  -5   29.20    4.78   0
   7  -6  -5   17.07    3.87   0
  -7  -6   5   23.53    4.05   0
   7   6  -5   16.19    2.99   0
   8  -6  -5    7.37    4.53   0
   8   6  -5    7.28    3.37   0
   9  -6  -5   -1.30    4.93   0
   9   6  -5    2.28    5.08   0
   9  -6   5    3.21    5.05   0
   0  -7   5   42.90    3.46   0
  -1  -7   5  251.63    4.40   0
   1  -7   5  249.66    4.81   0
   1   7  -5  262.59    3.91   0
  -2  -7   5    9.22    3.26   0
   2  -7   5    9.48    3.40   0
  -2  -7  -5   11.58    2.52   0
   2   7  -5   13.09    3.24   0
  -3  -7   5   36.38    2.56   0
  -3  -7  -5   36.35    3.89   0
   3  -7   5   36.75    3.53   0
   3   7  -5   33.27    3.51   0
  -4  -7   5   24.14    3.40   0
  -4  -7  -5   25.60    3.77   0
   4   7  -5   24.29    3.48   0
  -5  -7   5   60.00    3.80   0
  -5  -7  -5   62.41    5.12   0
   5   7  -5   65.26    3.93   0
  -6  -7   5   25.02    3.90   0
   6   7  -5   29.67    2.82   0
  -6  -7  -5   27.65    4.89   0
  -7  -7   5    8.03    4.11   0
   7   7  -5    5.27    2.95   0
  -7  -7  -5    7.02    5.17   0
  -8  -7   5    4.63    4.84   0
   8  -7  -5    4.35    3.10   0
   8   7  -5    5.19    3.38   0
   0  -8   5    5.67    3.35   0
  -1  -8   5   80.91    2.85   0
   1  -8   5   88.63    3.86   0
  -2  -8   5   24.59    3.38   0
   2   8  -5   23.53    3.48   0
   2  -8   5   28.03    3.57   0
  -2  -8  -5   28.02    3.61   0
  -3  -8   5  175.06    4.22   0
   3  -8   5  205.41    3.89   0
   3   8  -5  212.53    3.66   0
  -3  -8  -5  200.83    4.85   0
  -4  -8   5   28.50    2.80   0
  -4  -8  -5   32.00    3.96   0
   4   8  -5   28.83    3.69   0
  -5  -8   5   55.51    3.79   0
   5   8  -5   61.84    3.97   0
  -5  -8  -5   55.15    4.22   0
  -6  -8   5   18.21    2.82   0
  -6  -8  -5   13.46    4.27   0
   6   8  -5   20.01    4.13   0
  -7  -8   5    4.92    3.02   0
   7   8  -5    5.87    3.27   0
  -7  -8  -5    9.79    4.47   0
  -8  -8   5    3.19    3.45   0
   8  -8  -5    3.55    4.66   0
   8   8  -5   -7.88    4.78   0
   0  -9   5   11.48    3.37   0
  -1  -9   5   77.70    3.67   0
   1  -9   5   86.88    2.97   0
  -2  -9   5   37.47    3.49   0
  -2  -9  -5   39.48    3.77   0
   2  -9   5   32.31    3.62   0
  -3  -9   5  193.17    4.62   0
   3   9  -5  210.06    4.64   0
  -3  -9  -5  206.99    4.78   0
   3  -9   5  205.33    4.55   0
  -4  -9   5   -0.04    2.58   0
   4  -9   5    1.48    2.60   0
   4   9  -5   -0.34    3.65   0
  -4  -9  -5    1.97    3.79   0
  -5  -9   5   26.50    3.75   0
   5   9  -5   33.04    4.04   0
  -5  -9  -5   23.79    4.12   0
  -6  -9   5    3.98    4.07   0
  -6  -9  -5   10.82    4.13   0
   6   9  -5    7.25    3.07   0
  -7  -9   5    7.34    4.59   0
  -7  -9  -5    3.30    4.69   0
   7   9  -5   -0.62    4.48   0
  -8  -9   5    4.80    5.06   0
   8   9  -5   -1.56    3.65   0
   0 -10   5   18.61    3.70   0
  -1 -10   5   19.80    2.41   0
  -1 -10  -5   24.79    3.70   0
   1 -10   5   19.61    3.55   0
  -2 -10   5    1.13    3.41   0
  -2 -10  -5    4.39    3.76   0
   2 -10   5   -0.50    3.62   0
  -3 -10   5   -1.07    3.66   0
  -3 -10  -5   -1.27    3.64   0
   3 -10   5    1.55    3.67   0
  -4 -10   5    3.35    3.90   0
  -4 -10  -5   -4.74    4.01   0
   4 -10   5    2.67    2.85   0
   4  10  -5    3.15    2.75   0
  -5 -10   5   16.55    3.97   0
   5 -10   5   23.28    4.25   0
  -5 -10  -5   21.07    4.32   0
   5  10  -5   16.78    4.15   0
  -6 -10   5    1.52    4.51   0
   6  10  -5    4.43    4.51   0
  -6 -10  -5    5.05    4.48   0
  -7 -10   5   -0.37    4.91   0
  -7 -10  -5    4.18    4.94   0
   7  10  -5    2.65    3.39   0
   0 -11   5  158.21    3.50   0
  -1 -11   5    2.04    2.54   0
  -1 -11  -5    2.29    3.64   0
   1 -11   5   -7.31    3.64   0
  -2 -11   5   18.72    2.67   0
  -2 -11  -5   15.43    2.73   0
   2 -11   5   14.44    2.86   0
  -3 -11   5    0.93    3.84   0
   3 -11   5    1.52    2.69   0
  -3 -11  -5    1.00    3.90   0
  -4 -11   5   11.18    4.10   0
  -4 -11  -5   10.61    3.12   0
   4 -11   5   12.76    2.89   0
  -5 -11   5    0.12    4.20   0
   5  11  -5    2.21    2.91   0
  -5 -11  -5    1.98    4.48   0
   5 -11   5    0.27    4.34   0
  -6 -11   5   -0.35    3.22   0
   6 -11   5    8.95    4.67   0
   6  11  -5    6.45    4.69   0
  -6 -11  -5    2.06    4.85   0
  -7 -11   5   -3.64    3.54   0
   7  11  -5    3.72    3.75   0
   7 -11   5    0.21    5.24   0
  -7 -11  -5    1.70    5.17   0
   0 -12   5   16.41    3.69   0
  -1 -12   5   22.95    2.71   0
  -1 -12  -5   18.32    4.11   0
   1 -12   5   18.49    2.77   0
  -2 -12   5   10.80    2.75   0
   2 -12   5    3.41    4.07   0
  -2 -12  -5   10.77    4.04   0
  -3 -12   5    8.76    4.07   0
  -3 -12  -5   23.22    4.34   0
   3 -12   5   13.49    2.87   0
  -4 -12   5   -3.59    4.33   0
  -4 -12  -5   -0.06    3.12   0
   4 -12   5    2.89    3.03   0
  -5 -12   5   -1.77    4.50   0
   5 -12   5    1.45    3.28   0
  -5 -12  -5   -2.10    4.86   0
  -6 -12   5    3.70    3.60   0
   6 -12   5    0.09    5.01   0
  -6 -12  -5    6.29    5.13   0
   0 -13  -5   16.14    4.11   0
   0 -13   5   16.36    3.91   0
  -1 -13   5    1.87    3.95   0
   1 -13   5    4.71    2.85   0
  -1 -13  -5    1.10    2.96   0
  -2 -13   5    8.77    4.02   0
   2 -13   5    9.39    3.04   0
  -2 -13  -5   10.22    4.34   0
  -3 -13   5    7.47    2.98   0
   3 -13   5    5.18    4.36   0
  -3 -13  -5    7.33    4.44   0
  -4 -13   5    5.63    4.61   0
  -4 -13  -5    3.12    4.71   0
   4 -13   5    3.13    3.09   0
  -5 -13   5    8.11    4.74   0
  -5 -13  -5    8.14    3.76   0
   5 -13   5    9.48    3.59   0
   0 -14  -5   14.53    4.47   0
   0 -14   5   19.23    4.28   0
  -1 -14   5   11.60    4.23   0
   1 -14   5    3.52    4.36   0
  -1 -14  -5    8.93    4.25   0
  -2 -14   5    8.05    4.47   0
   2 -14   5    0.15    4.39   0
  -2 -14  -5    4.45    4.64   0
  -3 -14   5   -0.55    4.54   0
   3 -14   5    4.13    4.66   0
  -3 -14  -5    8.08    4.80   0
  -4 -14   5    8.24    5.03   0
  -4 -14  -5   10.91    5.18   0
   4 -14   5    0.45    3.53   0
  -5 -14   5   -0.82    5.47   0
  -5 -14  -5    9.45    5.74   0
   5 -14   5    3.30    5.28   0
   0 -15  -5    1.93    3.24   0
   0 -15   5    4.77    3.17   0
   1 -15  -5    7.91    4.89   0
  -1 -15   5    0.55    4.58   0
  -1 -15  -5    2.20    4.95   0
   1 -15   5    0.10    3.25   0
  -2 -15   5   10.24    4.70   0
   2 -15   5    7.68    4.68   0
  -2 -15  -5    5.71    3.62   0
  -3 -15   5   -1.52    5.12   0
   3 -15   5    2.37    5.01   0
  -3 -15  -5    6.39    5.29   0
   0 -16  -5    0.79    5.26   0
   0 -16   5    4.73    5.03   0
  -1 -16   5    5.99    5.08   0
   1 -16  -5    2.49    3.82   0
  -1 -16  -5    7.83    3.72   0
   1 -16   5    9.63    5.14   0
   0   0  -6  635.16    7.98   0
   0   0   6  592.70    7.71   0
   1   0  -6  909.86    7.79   0
  -1   0   6  914.26    8.32   0
  -1   0  -6 1018.14   12.07   0
   1   0   6  883.21   11.44   0
   2   0  -6   53.91    3.52   0
   3   0  -6  345.97    4.81   0
   4   0  -6   20.92    2.27   0
   5   0   6  330.82   11.23   0
   5   0  -6  308.90    4.04   0
   6   0  -6    7.30    3.43   0
   6   0   6    2.61    4.99   0
   7   0   6    1.00    5.31   0
   7   0  -6    0.50    3.52   0
   8   0  -6   -0.96    2.85   0
   8   0   6    2.24    5.90   0
   9   0  -6   15.71    4.64   0
   9   0   6    7.92    7.11   0
   0  -1   6  366.10    6.37   0
   0   1  -6  383.25    5.92   0
   0  -1  -6  356.13    5.84   0
  -1   1  -6 1448.42   14.40   0
  -1  -1   6 1230.91    8.91   0
   1  -1  -6 1244.32    9.38   0
   1   1  -6 1279.15    9.66   0
  -1  -1  -6 1287.20   13.72   0
   1  -1   6 1260.96   12.39   0
  -2  -1   6  190.58    4.26   0
   2  -1  -6  199.13    4.49   0
   2  -1   6  205.92    7.24   0
   2   1  -6  197.01    4.40   0
   3  -1  -6  745.26    6.38   0
  -3  -1   6  706.79    6.38   0
   3  -1   6  863.67   14.46   0
   3   1  -6  752.25    5.95   0
   4  -1  -6   41.34    2.54   0
   4  -1   6   55.21    5.60   0
   4  -1   6   46.74    5.32   0
   4   1  -6   44.69    3.38   0
   5  -1  -6    5.05    2.28   0
   5  -1   6    5.03    4.25   0
   5   1  -6    3.55    3.35   0
   6  -1  -6    4.14    2.45   0
   6   1   6    1.10    5.59   0
   6  -1   6    0.95    4.20   0
   6   1  -6   -1.76    3.36   0
   7  -1  -6   18.42    3.62   0
   7   1   6   21.04    6.64   0
   7  -1   6   20.18    4.93   0
   7   1  -6   20.07    2.74   0
   8   1   6    1.16    6.61   0
   8  -1  -6   -0.31    4.02   0
   8  -1   6    2.26    5.17   0
   8   1  -6   -3.27    2.89   0
   9   1   6    0.74    9.16   0
   9  -1  -6    4.10    4.63   0
   9   1  -6   -0.74    4.59   0
   9  -1   6    0.67    6.74   0
   0  -2   6   79.30    4.06   0
   0   2  -6   89.90    3.38   0
  -1  -2   6  161.71    4.50   0
  -1   2  -6  186.33    5.36   0
   1   2  -6  165.23    4.54   0
   1  -2   6  164.27    5.33   0
  -2  -2   6  224.51    4.49   0
   2   2  -6  243.23    4.49   0
   2  -2   6  249.01    6.20   0
  -3  -2   6  138.76    3.20   0
   3  -2  -6  142.29    3.80   0
   3  -2   6  168.91    5.36   0
   3   2  -6  143.65    3.96   0
  -4  -2   6   81.67    3.01   0
   4  -2  -6   90.70    3.69   0
   4   2  -6   92.62    3.75   0
   5  -2  -6   28.88    2.50   0
   5   2  -6   36.80    2.48   0
   6  -2  -6   63.92    2.92   0
   6  -2   6   60.45    4.19   0
   6   2  -6   73.11    3.96   0
   7  -2  -6   -4.44    2.41   0
   7  -2   6    1.82    4.51   0
   7   2  -6    3.95    3.44   0
   8  -2  -6    9.87    4.01   0
   8   2  -6    2.02    4.01   0
   8  -2   6    2.52    5.31   0
   9  -2  -6   -0.06    4.58   0
   9   2  -6    1.90    4.54   0
   9  -2   6   -1.99    5.96   0
   0  -3   6   88.64    4.08   0
   0   3  -6   87.44    3.25   0
  -1   3  -6  175.19    4.83   0
  -1  -3   6  165.68    4.28   0
   1   3  -6  173.32    3.69   0
   1  -3   6  170.11    4.93   0
  -2  -3   6  147.90    3.32   0
   2   3  -6  164.29    3.93   0
   2  -3   6  180.86    4.97   0
  -3  -3   6   83.17    3.38   0
   3  -3   6  104.23    5.06   0
   3   3  -6   90.22    3.56   0
  -3  -3  -6   84.68    6.30   0
  -4  -3   6   47.09    2.67   0
   4   3  -6   50.28    2.68   0
  -5  -3   6   23.74    2.45   0
   5  -3  -6   16.20    3.26   0
   5   3  -6   29.14    3.37   0
   6  -3  -6   11.95    2.56   0
   6   3  -6   12.16    2.58   0
   7  -3  -6    1.89    3.77   0
   7  -3   6    1.56    4.57   0
   7   3  -6    1.31    3.87   0
   8  -3  -6    8.38    2.81   0
   8   3  -6    6.85    4.23   0
   8  -3   6    3.03    4.20   0
   9  -3  -6   -3.57    3.44   0
   9   3  -6    3.68    4.73   0
   9  -3   6    0.57    6.03   0
   0  -4   6  129.37    4.26   0
   0   4  -6  139.01    3.63   0
  -1  -4   6  158.93    3.54   0
   1   4  -6  177.60    4.36   0
   1  -4   6  168.51    4.76   0
  -2  -4   6   34.80    3.17   0
   2  -4   6   39.82    3.53   0
   2   4  -6   42.32    3.24   0
  -3  -4   6  268.91    4.50   0
   3   4  -6  307.87    4.05   0
   3  -4   6  347.77    5.91   0
  -3  -4  -6  308.85    7.33   0
  -4  -4   6   23.82    3.35   0
   4   4  -6   13.23    3.37   0
  -4  -4  -6   24.32    4.74   0
  -5  -4   6   11.04    2.43   0
   5   4  -6   18.03    3.34   0
   6  -4  -6   -0.20    2.46   0
  -6  -4   6    6.00    3.40   0
   6   4  -6    3.66    2.48   0
   7  -4  -6   22.71    3.86   0
   7   4  -6   20.49    2.81   0
   7  -4   6   20.95    4.99   0
   8  -4  -6    1.07    4.21   0
   8   4  -6    3.66    4.28   0
   8  -4   6   -0.89    5.17   0
   9  -4  -6    8.87    4.71   0
   9  -4   6    3.13    5.03   0
   9   4  -6    4.28    4.83   0
   0   5  -6   29.38    3.58   0
   0  -5   6   21.23    3.45   0
  -1  -5   6   68.95    3.66   0
   1   5  -6   80.62    3.66   0
   1  -5   6   78.84    3.91   0
  -2  -5   6   66.75    3.41   0
  -2  -5  -6   73.86    4.03   0
   2  -5   6   73.52    3.77   0
   2   5  -6   63.99    2.62   0
  -3  -5   6   26.53    3.33   0
   3   5  -6   26.74    2.56   0
  -3  -5  -6   30.46    4.49   0
   3  -5   6   28.71    2.74   0
  -4  -5   6    1.59    2.22   0
   4   5  -6    8.67    3.40   0
  -4  -5  -6    3.77    3.30   0
  -5  -5   6   21.84    2.49   0
  -5  -5  -6   23.34    4.33   0
   5   5  -6   24.32    2.74   0
  -6  -5   6   11.44    3.54   0
   6  -5  -6   10.38    2.56   0
   6   5  -6   12.65    3.60   0
   7  -5  -6   40.76    2.77   0
  -7  -5   6   37.95    4.07   0
   7   5  -6   40.81    3.16   0
   8  -5  -6    5.04    2.96   0
   8  -5   6    2.97    4.38   0
   8   5  -6    6.50    4.46   0
   9  -5  -6   -1.95    3.51   0
   9   5  -6    2.70    5.00   0
   9  -5   6    3.11    5.00   0
   0   6  -6  126.26    3.95   0
   0  -6   6  110.62    3.81   0
  -1  -6   6  111.60    3.76   0
   1  -6   6  114.99    4.02   0
   1   6  -6  119.67    3.81   0
  -2  -6   6   95.52    2.92   0
  -2  -6  -6  122.27    4.37   0
   2  -6   6  113.99    4.13   0
   2   6  -6  112.05    3.06   0
  -3  -6   6   20.69    3.21   0
   3   6  -6   18.18    3.24   0
   3  -6   6   20.60    3.48   0
  -3  -6  -6   20.46    3.56   0
  -4  -6   6   -1.08    2.28   0
   4  -6   6    4.36    3.40   0
   4   6  -6    6.40    3.29   0
  -4  -6  -6    1.52    3.40   0
  -5  -6   6   63.40    3.00   0
  -5  -6  -6   63.08    4.17   0
   5   6  -6   71.41    3.97   0
  -6  -6   6   12.12    3.83   0
  -6  -6  -6   11.00    4.66   0
   6   6  -6    4.28    2.57   0
  -7  -6   6    4.10    4.04   0
   7  -6  -6    4.33    3.97   0
   7   6  -6   -4.04    2.95   0
   8  -6  -6    1.24    3.04   0
   8   6  -6   -0.43    3.17   0
   9  -6  -6    3.10    5.04   0
   9  -6   6    1.69    5.20   0
   9   6  -6    7.23    5.18   0
   0  -7   6    1.66    3.30   0
  -1  -7   6   93.21    3.75   0
   1   7  -6  101.78    3.02   0
   1  -7   6   93.62    3.90   0
  -2  -7   6   68.43    2.72   0
   2   7  -6   82.65    3.66   0
   2  -7   6   77.08    3.73   0
  -2  -7  -6   83.84    4.23   0
  -3  -7   6   91.66    3.81   0
  -3  -7  -6  107.66    4.51   0
   3  -7   6  114.15    4.16   0
   3   7  -6  107.17    3.06   0
  -4  -7   6  105.12    4.11   0
  -4  -7  -6  107.83    4.53   0
   4  -7   6  112.02    4.24   0
   4   7  -6  111.76    3.28   0
  -5  -7   6   17.52    2.65   0
  -5  -7  -6   18.09    3.93   0
   5   7  -6   20.91    2.66   0
  -6  -7   6    5.47    3.81   0
  -6  -7  -6    0.61    3.94   0
   6   7  -6   -0.35    2.63   0
  -7  -7   6   17.17    4.28   0
   7   7  -6   22.41    3.12   0
   8  -7  -6   12.42    4.48   0
  -8  -7   6   10.61    3.31   0
   8   7  -6   12.49    4.82   0
   0  -8   6    2.98    3.42   0
  -1  -8   6   23.75    3.28   0
   1  -8   6   24.10    2.65   0
  -2  -8   6   74.11    3.62   0
  -2  -8  -6   83.13    4.05   0
   2   8  -6   71.86    2.86   0
   2  -8   6   71.39    2.99   0
  -3  -8   6   23.09    2.56   0
   3  -8   6   25.13    3.65   0
   3   8  -6   21.53    3.65   0
  -3  -8  -6   21.16    3.63   0
  -4  -8   6   18.55    2.63   0
  -4  -8  -6   18.53    3.91   0
   4   8  -6   18.39    2.64   0
   4  -8   6   18.59    3.89   0
  -5  -8   6    7.08    2.76   0
   5  -8   6    7.81    3.82   0
   5   8  -6    5.52    2.60   0
  -5  -8  -6    8.34    3.86   0
  -6  -8   6   15.70    2.91   0
  -6  -8  -6   15.43    5.14   0
   6   8  -6   14.93    2.86   0
  -7  -8   6   -0.60    4.37   0
  -7  -8  -6    1.70    4.51   0
   7   8  -6   -1.71    4.48   0
   8  -8  -6    4.40    3.36   0
  -8  -8   6    5.84    5.02   0
   8   8  -6    6.59    4.77   0
   0  -9   6   60.29    2.72   0
  -1  -9   6   48.55    3.50   0
   1  -9   6   49.63    2.76   0
  -2  -9   6   23.20    3.53   0
   2   9  -6   28.39    3.62   0
  -2  -9  -6   31.31    3.89   0
   2  -9   6   23.99    3.62   0
  -3  -9   6   36.48    2.79   0
   3  -9   6   41.42    2.97   0
  -3  -9  -6   44.42    3.90   0
   3   9  -6   39.94    2.75   0
  -4  -9   6   49.82    3.02   0
  -4  -9  -6   62.86    4.36   0
   4   9  -6   56.14    3.06   0
   4  -9   6   59.70    4.11   0
  -5  -9   6    7.63    2.66   0
   5  -9   6    7.95    4.01   0
  -5  -9  -6    9.40    4.06   0
   5   9  -6    9.20    3.91   0
  -6  -9   6    0.46    4.16   0
  -6  -9  -6    4.70    4.27   0
   6  -9   6    3.39    4.25   0
   6   9  -6    5.38    4.27   0
  -7  -9   6    9.62    4.59   0
   7  -9   6   13.92    4.68   0
   7   9  -6    7.07    4.74   0
  -7  -9  -6    8.16    5.82   0
  -8  -9   6    2.31    3.64   0
   8  -9  -6    8.70    3.67   0
   8  -9   6   10.70    5.14   0
   8   9  -6    8.18    5.28   0
   0 -10   6    0.25    2.49   0
  -1 -10   6   29.42    2.58   0
   1 -10   6   32.12    3.78   0
  -2 -10   6   24.19    3.58   0
  -2 -10  -6   27.22    3.75   0
   2 -10   6   26.20    3.80   0
  -3 -10   6   16.39    2.73   0
  -3 -10  -6   17.18    4.20   0
   3  10  -6   24.60    3.76   0
   3 -10   6   24.52    4.04   0
  -4 -10   6    6.20    3.82   0
   4  10  -6    7.00    3.82   0
   4 -10   6    6.81    4.02   0
  -4 -10  -6    6.14    4.15   0
  -5 -10   6   11.04    3.02   0
   5  10  -6   11.50    4.12   0
   5 -10   6   11.97    4.25   0
  -5 -10  -6    7.72    4.30   0
  -6 -10   6    6.53    3.03   0
   6  10  -6    4.51    3.06   0
   6 -10   6    3.81    4.46   0
  -6 -10  -6    7.07    4.53   0
  -7 -10   6    5.77    4.93   0
  -7 -10  -6    2.33    6.00   0
   7 -10   6    4.89    5.03   0
   7  10  -6    1.67    4.76   0
   0 -11   6    1.18    2.51   0
  -1 -11   6   10.83    3.55   0
  -1 -11  -6   10.38    3.78   0
   1 -11   6    7.65    2.64   0
  -2 -11   6   15.41    3.71   0
  -2 -11  -6   24.89    4.15   0
   2 -11   6   17.59    3.97   0
  -3 -11   6   12.13    2.85   0
   3 -11   6   15.55    4.04   0
  -3 -11  -6   13.60    4.05   0
  -4 -11   6    6.94    4.15   0
   4 -11   6    5.83    4.19   0
  -4 -11  -6    8.50    3.08   0
  -5 -11   6    1.03    2.99   0
   5  11  -6   -0.21    4.39   0
   5 -11   6    2.34    4.34   0
  -5 -11  -6    0.12    4.61   0
  -6 -11   6    1.59    4.62   0
   6 -11   6   -0.80    4.78   0
   6  11  -6   -2.01    4.83   0
  -6 -11  -6    1.28    5.74   0
  -7 -11   6    8.01    3.68   0
   7  11  -6    6.58    5.21   0
  -7 -11  -6    1.49    5.10   0
   7 -11   6    4.62    5.31   0
   0 -12   6   -2.32    3.85   0
  -1 -12   6   64.93    3.00   0
   1 -12   6   60.84    3.16   0
  -1 -12  -6   75.34    3.30   0
  -2 -12   6   16.33    3.87   0
  -2 -12  -6   19.53    2.98   0
   2 -12   6   16.77    3.95   0
  -3 -12   6    7.07    4.11   0
   3 -12   6    6.05    2.84   0
  -3 -12  -6    7.08    4.31   0
  -4 -12   6    7.80    4.26   0
   4 -12   6    2.72    4.36   0
  -4 -12  -6    4.38    4.61   0
  -5 -12   6    9.42    3.30   0
  -5 -12  -6    9.54    5.03   0
   5 -12   6   14.11    4.75   0
  -6 -12   6    1.52    5.10   0
   6 -12   6    1.64    3.55   0
  -6 -12  -6   -3.48    5.20   0
   0 -13  -6   13.92    2.97   0
   0 -13   6   14.71    4.09   0
  -1 -13   6   16.05    4.06   0
  -1 -13  -6   15.22    4.32   0
   1 -13   6   11.96    2.90   0
  -2 -13   6    1.22    4.01   0
  -2 -13  -6    2.71    3.10   0
   2 -13   6    1.90    2.84   0
  -3 -13   6   -0.27    4.42   0
   3 -13   6    1.10    4.44   0
  -3 -13  -6    9.47    4.60   0
  -4 -13   6   12.37    3.19   0
  -4 -13  -6    5.01    4.84   0
   4 -13   6   14.40    3.29   0
  -5 -13   6   -3.47    4.79   0
  -5 -13  -6    4.74    5.59   0
   5 -13   6    2.55    3.55   0
   0 -14  -6   -1.42    3.17   0
   0 -14   6   -0.12    3.05   0
  -1 -14   6   -2.35    2.93   0
  -1 -14  -6    2.00    3.25   0
   1 -14   6    3.76    3.17   0
  -2 -14   6   12.07    3.33   0
  -2 -14  -6   18.68    3.54   0
   2 -14   6   21.80    4.62   0
  -3 -14   6    0.55    4.72   0
   3 -14   6    1.27    4.87   0
  -3 -14  -6    1.43    4.95   0
  -4 -14   6    1.09    3.57   0
  -4 -14  -6    2.46    5.24   0
   4 -14   6    4.03    3.44   0
   0 -15  -6   26.56    4.74   0
   0 -15   6   20.12    4.90   0
  -1 -15   6    0.75    4.52   0
   1 -15  -6    4.62    3.23   0
  -1 -15  -6    6.58    4.82   0
   1 -15   6   -3.04    4.89   0
  -2 -15   6   11.26    4.80   0
  -2 -15  -6    8.30    3.53   0
   2 -15   6    3.71    3.52   0
  -3 -15   6    1.81    5.00   0
   3 -15   6   -1.61    3.59   0
  -3 -15  -6    5.63    5.28   0
   0 -16   6   10.61    5.30   0
   0 -16  -6    1.66    5.26   0
   1   0  -7   55.50    3.54   0
  -1   0  -7   55.76    4.08   0
   2   0  -7  538.19    5.33   0
   3   0  -7   46.52    2.41   0
   4   0  -7   -2.25    2.21   0
   5   0  -7   46.86    2.60   0
   6   0  -7   24.30    3.72   0
   7   0  -7   41.97    3.86   0
   8   0  -7    1.82    4.11   0
   9   0  -7    0.29    3.34   0
   0  -1  -7  532.87    6.85   0
   0   1  -7  563.97    7.18   0
   0  -1   7  513.24    7.00   0
   1  -1  -7  815.37    7.08   0
  -1  -1   7  809.95    7.67   0
  -1   1  -7  944.80   10.08   0
   1  -1   7  796.43    9.20   0
  -1  -1  -7  833.14   10.35   0
   1   1  -7  854.25    7.72   0
   2  -1  -7  252.90    3.97   0
  -2  -1   7  231.24    3.88   0
  -2  -1  -7  312.40   12.45   0
   2   1  -7  267.72    4.67   0
   2  -1   7  253.25    6.83   0
   3  -1  -7  351.86    4.76   0
  -3  -1   7  342.63    4.76   0
   3  -1   7  368.29   11.06   0
   3   1  -7  358.86    4.27   0
   4  -1  -7  106.40    3.75   0
   4  -1   7  116.13    8.89   0
   4  -1   7   92.82    8.36   0
   4   1  -7   98.30    2.97   0
   5  -1  -7   21.76    3.32   0
   5  -1   7   19.55    6.65   0
   5  -1   7   16.90    6.29   0
   5   1  -7   18.46    2.44   0
   6  -1  -7   24.61    3.56   0
   6  -1   7   18.15    6.36   0
   6  -1   7   16.20    6.04   0
   6   1  -7   18.94    2.61   0
   7  -1  -7   10.63    3.82   0
   7  -1   7   12.35    6.41   0
   7   1  -7   10.16    3.78   0
   8  -1  -7    5.54    2.80   0
   8   1  -7    7.80    2.93   0
   8  -1   7    2.84    7.77   0
   9  -1  -7   -0.48    3.28   0
   9   1  -7    2.43    4.72   0
   0  -2   7  412.35    6.16   0
   0   2  -7  444.91    6.28   0
  -1  -2   7  348.97    5.39   0
  -1   2  -7  402.53    6.41   0
   1   2  -7  363.76    4.89   0
   1  -2   7  341.78    6.09   0
  -1  -2  -7  334.81    6.45   0
  -2  -2   7  306.26    4.39   0
   2  -2  -7  309.14    4.99   0
  -2  -2  -7  305.51    9.32   0
   2  -2   7  333.98    7.26   0
   2   2  -7  323.48    4.84   0
  -3  -2   7   39.61    3.21   0
   3  -2  -7   42.82    3.13   0
   3   2  -7   42.28    2.36   0
   3  -2   7   49.43    4.79   0
   4  -2  -7   21.28    3.22   0
  -4  -2   7   27.37    2.34   0
   4   2  -7   24.36    2.44   0
   4  -2   7   28.66    4.44   0
   5  -2  -7   33.79    3.34   0
   5   2  -7   42.04    3.36   0
   5  -2   7   40.51    5.56   0
   6  -2  -7   15.95    3.71   0
   6   2  -7   21.16    3.54   0
   6  -2   7   16.38    5.14   0
   7  -2  -7    5.29    2.60   0
   7  -2   7    4.50    4.68   0
   7   2  -7    7.30    3.76   0
   8  -2  -7    8.42    2.93   0
   8   2  -7   14.44    4.18   0
   8  -2   7    7.26    6.14   0
   9  -2  -7   -0.75    3.29   0
   9  -2   7    0.53    7.95   0
   9   2  -7    3.07    4.60   0
   9  -2   7    2.19    7.83   0
   0  -3   7  167.44    4.50   0
   0   3  -7  179.24    3.92   0
  -1   3  -7  262.60    5.18   0
  -1  -3   7  216.11    4.67   0
   1  -3   7  231.86    5.04   0
   1   3  -7  247.52    4.11   0
  -2  -3   7    1.41    3.05   0
   2   3  -7   -0.15    2.19   0
   2  -3   7    0.69    2.94   0
  -3  -3   7    1.83    2.14   0
   3   3  -7    1.41    3.07   0
   3  -3   7    5.49    4.11   0
  -3  -3  -7    1.82    5.99   0
   4  -3  -7   13.47    3.10   0
  -4  -3   7   12.49    2.30   0
   4  -3   7   19.40    4.09   0
   4   3  -7   19.44    3.29   0
   5  -3  -7   25.86    3.34   0
  -5  -3   7   21.89    2.49   0
   5   3  -7   24.03    3.44   0
   5  -3   7   33.18    4.56   0
   6  -3  -7    3.49    3.53   0
   6   3  -7    4.08    2.55   0
   7  -3  -7   12.65    2.71   0
   7   3  -7   15.52    3.83   0
   7  -3   7   10.92    4.82   0
   8  -3  -7    1.99    2.88   0
   8   3  -7    2.96    4.19   0
   8  -3   7    1.78    5.26   0
   9  -3  -7    2.20    4.57   0
   9   3  -7   -0.88    3.44   0
   9  -3   7    2.93    7.35   0
   9  -3   7    0.38    6.22   0
   0  -4   7  203.46    4.03   0
   0   4  -7  219.42    4.82   0
  -1   4  -7  186.57    4.51   0
  -1  -4   7  155.41    3.39   0
   1   4  -7  177.88    3.64   0
   1  -4   7  163.57    4.60   0
  -2  -4   7   43.94    3.21   0
   2  -4   7   46.78    3.61   0
   2   4  -7   50.97    3.31   0
  -3  -4   7   33.55    3.20   0
   3   4  -7   36.82    3.36   0
   3  -4   7   46.74    3.74   0
  -3  -4  -7   42.77    4.51   0
  -4  -4   7   21.54    2.47   0
  -4  -4  -7   21.44    5.75   0
   4  -4   7   29.21    4.22   0
   4   4  -7   22.08    3.38   0
   5  -4  -7   40.15    2.67   0
  -5  -4   7   36.24    3.58   0
   5   4  -7   46.54    3.71   0
   5  -4   7   46.09    4.24   0
   6  -4  -7   -0.99    3.49   0
  -6  -4   7   -0.85    2.66   0
   6   4  -7    2.06    3.79   0
   7  -4  -7    9.09    2.70   0
   7   4  -7   11.29    4.00   0
   7  -4   7   10.15    4.09   0
   8  -4  -7    3.53    4.34   0
   8   4  -7    0.70    2.91   0
   8  -4   7    1.32    4.48   0
   9  -4  -7   -1.91    3.35   0
   9  -4   7    1.73    6.50   0
   9  -4   7    1.32    6.51   0
   9   4  -7    4.07    5.01   0
   0  -5   7    1.85    3.24   0
   0   5  -7    3.10    2.33   0
  -1  -5   7  119.58    3.77   0
   1   5  -7  121.42    3.10   0
   1  -5   7  124.17    4.12   0
  -2  -5   7   14.73    3.09   0
   2  -5   7   13.91    3.21   0
   2   5  -7   16.25    3.20   0
  -3  -5   7  106.31    2.96   0
   3  -5   7  130.77    4.41   0
  -3  -5  -7  127.31    5.43   0
   3   5  -7  125.12    3.06   0
  -4  -5   7   25.72    3.28   0
   4  -5   7   26.52    3.74   0
  -4  -5  -7   26.15    4.60   0
   4   5  -7   25.06    3.34   0
  -5  -5   7   82.93    3.05   0
   5  -5   7  111.04    4.52   0
  -5  -5  -7   84.85    6.06   0
   5   5  -7   93.66    3.17   0
  -6  -5   7    1.07    3.63   0
   6  -5  -7    4.14    3.57   0
   6   5  -7   -0.07    2.65   0
   7  -5  -7    3.65    3.99   0
  -7  -5   7    1.61    2.71   0
   7   5  -7    2.30    4.08   0
   8  -5  -7    1.83    4.42   0
   8  -5   7    4.96    4.57   0
   8   5  -7    2.38    4.43   0
   9  -5  -7    6.05    3.40   0
   9  -5   7    7.83    5.58   0
   9  -5   7    4.58    6.37   0
   9   5  -7    6.70    5.19   0
   0   6  -7   10.71    3.15   0
   0  -6   7    7.35    2.35   0
  -1  -6   7  133.05    4.01   0
   1   6  -7  154.89    3.32   0
   1  -6   7  151.98    4.16   0
  -2  -6   7   84.04    2.87   0
   2  -6   7   91.08    3.95   0
   2   6  -7   90.30    3.75   0
  -3  -6   7  164.06    3.21   0
  -3  -6  -7  186.83    5.03   0
   3   6  -7  182.74    4.09   0
   3  -6   7  188.44    4.63   0
  -4  -6   7   30.52    2.63   0
  -4  -6  -7   35.13    4.55   0
   4   6  -7   40.36    3.64   0
   4  -6   7   32.76    3.64   0
  -5  -6   7    1.28    3.61   0
  -5  -6  -7    2.93    4.11   0
   5   6  -7    2.81    3.55   0
   5  -6   7    4.10    3.61   0
  -6  -6   7   15.87    3.76   0
   6  -6   7   14.95    4.07   0
   6   6  -7   15.49    2.89   0
   7  -6  -7   20.14    4.07   0
  -7  -6   7   15.04    3.02   0
   7   6  -7   16.97    4.22   0
   8  -6  -7    2.41    4.56   0
   8  -6   7    3.53    5.10   0
   8  -6   7    4.40    5.54   0
   8   6  -7    7.36    4.72   0
   0  -7   7  282.52    4.14   0
  -1  -7   7   35.77    2.53   0
   1   7  -7   34.66    2.75   0
   1  -7   7   36.87    2.56   0
  -2  -7   7   28.30    2.42   0
   2   7  -7   35.37    3.43   0
  -2  -7  -7   47.53    3.81   0
   2  -7   7   41.61    3.61   0
  -3  -7   7   42.08    2.57   0
  -3  -7  -7   49.95    4.22   0
   3  -7   7   45.75    3.83   0
   3   7  -7   45.41    2.67   0
  -4  -7   7   75.06    3.84   0
  -4  -7  -7   88.20    5.05   0
   4  -7   7   95.70    4.16   0
   4   7  -7   82.91    3.07   0
  -5  -7   7   26.09    3.81   0
   5  -7   7   29.39    4.04   0
   5   7  -7   30.07    2.93   0
  -5  -7  -7   22.04    3.89   0
  -6  -7   7   44.57    3.86   0
   6  -7   7   56.20    4.67   0
  -6  -7  -7   44.55    5.34   0
   6   7  -7   53.23    2.96   0
  -7  -7   7    0.51    2.93   0
   7  -7  -7    2.68    4.12   0
   7  -7   7    4.87    4.51   0
   7   7  -7    4.34    3.00   0
   8  -7  -7    1.12    4.74   0
   8  -7   7   -2.68    5.96   0
   8   7  -7    2.53    3.46   0
   0  -8   7    0.35    3.34   0
  -1  -8   7  151.82    3.17   0
   1   8  -7  172.54    3.38   0
   1  -8   7  160.41    4.29   0
  -2  -8   7   -0.67    3.37   0
   2   8  -7    2.09    3.37   0
  -2  -8  -7    6.92    3.63   0
   2  -8   7    5.44    3.47   0
  -3  -8   7   29.45    3.54   0
  -3  -8  -7   39.97    3.97   0
   3   8  -7   34.80    2.71   0
   3  -8   7   36.50    3.99   0
  -4  -8   7   18.29    2.63   0
  -4  -8  -7   24.45    4.06   0
   4   8  -7   20.82    2.79   0
   4  -8   7   25.01    3.98   0
  -5  -8   7   25.81    4.04   0
   5  -8   7   30.41    4.13   0
   5   8  -7   31.64    2.98   0
  -5  -8  -7   30.65    4.98   0
  -6  -8   7   -1.41    2.83   0
   6  -8   7    2.16    4.25   0
   6   8  -7    4.14    2.82   0
  -6  -8  -7    3.67    4.17   0
  -7  -8   7    7.45    4.51   0
   7  -8   7    6.17    4.52   0
   7   8  -7    6.23    4.46   0
  -8  -8   7   -0.17    3.65   0
   8  -8  -7    2.76    4.95   0
   8  -8   7    3.47    5.12   0
   8   8  -7    4.55    5.01   0
   0  -9   7  147.53    4.05   0
  -1  -9   7   53.21    3.76   0
   1  -9   7   53.06    2.80   0
  -2  -9   7   38.30    2.66   0
   2   9  -7   37.13    2.71   0
   2  -9   7   36.56    3.55   0
  -2  -9  -7   39.37    3.78   0
  -3  -9   7    0.52    3.49   0
   3   9  -7    1.49    3.50   0
   3  -9   7    2.08    3.61   0
  -3  -9  -7   -1.50    3.77   0
  -4  -9   7    6.79    2.60   0
   4   9  -7    7.38    3.89   0
   4  -9   7    2.77    3.58   0
  -4  -9  -7    6.34    4.23   0
  -5  -9   7   23.27    3.97   0
   5   9  -7   18.49    4.05   0
  -5  -9  -7   18.13    4.34   0
   5  -9   7   16.52    3.04   0
  -6  -9   7   10.84    3.18   0
   6  -9   7   12.38    4.44   0
  -6  -9  -7    4.80    5.30   0
   6   9  -7   12.27    4.30   0
  -7  -9   7    7.67    4.57   0
  -7  -9  -7    7.19    4.77   0
   7  -9   7   10.43    4.83   0
   7   9  -7    5.92    3.22   0
   0 -10   7   44.78    3.96   0
  -1 -10   7   -2.13    2.40   0
   1 -10   7    2.22    2.55   0
  -2 -10   7   24.95    2.69   0
  -2 -10  -7   28.83    3.99   0
   2 -10   7   22.17    3.69   0
  -3 -10   7    3.69    2.44   0
   3  10  -7    4.35    2.49   0
  -3 -10  -7    3.06    3.98   0
   3 -10   7    1.62    3.96   0
  -4 -10   7    2.34    3.91   0
   4  10  -7    1.42    2.71   0
   4 -10   7    6.32    2.83   0
  -4 -10  -7    1.27    4.38   0
  -5 -10   7    0.32    2.82   0
  -5 -10  -7   -1.55    5.26   0
   5  10  -7   -0.43    3.06   0
   5 -10   7    2.42    4.18   0
  -6 -10   7   -1.22    4.43   0
  -6 -10  -7    4.42    4.65   0
   6  10  -7    8.38    3.13   0
   6 -10   7    5.99    3.26   0
  -7 -10   7   -3.02    4.78   0
  -7 -10  -7    0.64    5.10   0
   7 -10   7    1.00    5.16   0
   7  10  -7   -0.36    4.81   0
   0 -11   7   35.60    4.03   0
  -1 -11   7    7.78    3.63   0
   1 -11   7   13.91    4.05   0
  -2 -11   7    1.25    3.64   0
  -2 -11  -7    2.98    4.02   0
   2 -11   7    5.05    2.82   0
  -3 -11   7    7.43    2.82   0
   3 -11   7   14.86    3.98   0
  -3 -11  -7    9.05    4.17   0
  -4 -11   7   30.52    4.29   0
   4 -11   7   21.12    4.42   0
   4  11  -7   32.67    4.38   0
  -4 -11  -7   31.22    4.81   0
  -5 -11   7    4.30    4.50   0
  -5 -11  -7    7.04    4.68   0
   5  11  -7   12.39    4.38   0
   5 -11   7    5.53    3.15   0
  -6 -11   7    7.81    4.81   0
   6  11  -7    6.08    3.46   0
   6 -11   7    3.39    4.90   0
  -6 -11  -7    3.44    4.96   0
   0 -12   7   10.85    3.84   0
  -1 -12   7    6.15    3.89   0
  -1 -12  -7   10.26    4.11   0
   1 -12   7    4.66    2.81   0
  -2 -12   7    4.78    2.75   0
  -2 -12  -7    7.03    4.30   0
   2 -12   7    9.92    2.86   0
  -3 -12   7    5.77    3.98   0
   3 -12   7    0.65    4.22   0
  -3 -12  -7    3.54    3.03   0
  -4 -12   7    8.64    4.38   0
   4 -12   7    7.98    4.60   0
  -4 -12  -7    9.57    4.79   0
  -5 -12   7    1.77    4.74   0
  -5 -12  -7    5.00    5.04   0
   5 -12   7   -0.97    4.75   0
  -6 -12   7    9.36    5.07   0
   6  12  -7    1.48    3.64   0
   6 -12   7    5.57    5.21   0
  -6 -12  -7    4.51    6.55   0
   0 -13   7   11.90    3.06   0
  -1 -13   7    9.15    4.01   0
  -1 -13  -7   14.27    4.48   0
   1 -13   7   10.53    4.24   0
  -2 -13   7    7.88    2.93   0
  -2 -13  -7   13.27    4.47   0
   2 -13   7   10.36    3.12   0
  -3 -13   7    1.69    4.47   0
   3 -13   7   12.58    4.32   0
  -3 -13  -7   18.33    4.73   0
  -4 -13   7    5.96    3.12   0
   4 -13   7    2.52    4.67   0
  -4 -13  -7    5.13    3.71   0
  -5 -13   7    2.84    5.02   0
  -5 -13  -7   -0.43    5.82   0
   5 -13   7    0.77    4.91   0
   0 -14  -7   25.41    4.77   0
   0 -14   7   31.47    4.47   0
  -1 -14   7    0.76    4.35   0
   1 -14   7    1.23    4.58   0
  -1 -14  -7    5.48    4.58   0
  -2 -14   7    5.98    3.22   0
  -2 -14  -7   -3.31    4.81   0
   2 -14   7    9.60    4.57   0
  -3 -14   7   -0.08    4.68   0
   3 -14   7   -2.54    4.87   0
  -3 -14  -7    2.71    3.51   0
  -4 -14   7    4.28    4.81   0
   4 -14   7    4.87    3.54   0
  -4 -14  -7    7.80    5.56   0
   0 -15  -7    3.12    4.91   0
   0 -15   7    3.75    4.81   0
  -1 -15   7    4.50    3.22   0
  -1 -15  -7    4.16    5.06   0
   1 -15   7   -0.01    3.47   0
  -2 -15   7   13.00    4.98   0
   2 -15   7   17.77    5.21   0
  -2 -15  -7   11.75    3.78   0
  -3 -15   7    0.37    5.08   0
   3 -15   7    3.52    3.68   0
  -3 -15  -7    3.25    5.47   0
   0   0  -8  719.89    7.03   0
   1   0  -8  348.76    5.43   0
  -1   0  -8  370.44    6.54   0
   2   0  -8   10.44    2.28   0
  -2   0  -8   13.41    5.06   0
   3   0  -8   -0.02    2.96   0
   4   0  -8  140.26    3.87   0
   5   0  -8    7.29    2.24   0
   6   0  -8    8.10    3.62   0
   7   0  -8    2.04    2.55   0
   8   0  -8    9.53    3.12   0
   9   0  -8    5.04    4.74   0
   0  -1   8   18.51    3.29   0
   0   1  -8   12.94    2.54   0
   0  -1  -8    5.81    3.14   0
  -1  -1   8  416.65    5.23   0
  -1   1  -8  501.23    7.00   0
   1  -1  -8  402.53    5.12   0
  -1  -1  -8  432.28    7.03   0
   1   1  -8  444.92    5.81   0
   1  -1   8  427.54    6.97   0
   2  -1  -8   50.17    3.39   0
  -2  -1   8   46.05    2.72   0
   2  -1   8   45.54    4.58   0
   2   1  -8   51.92    3.39   0
  -2  -1  -8   54.73    5.87   0
   3  -1  -8   48.81    3.42   0
  -3  -1   8   41.68    3.22   0
   3   1  -8   45.50    2.49   0
   3  -1   8   41.01    5.94   0
   4  -1  -8    4.16    3.07   0
   4   1  -8    6.82    2.28   0
   5  -1  -8   58.41    3.62   0
   5   1  -8   55.35    2.63   0
   6  -1  -8   15.39    3.73   0
   6   1  -8   24.09    3.61   0
   7  -1  -8    7.43    3.82   0
   7   1  -8   -0.76    3.82   0
   8  -1  -8    3.92    3.05   0
   8   1  -8    4.40    4.20   0
   9  -1  -8    3.56    4.61   0
   9   1  -8    5.54    4.62   0
   0  -2   8   31.87    3.51   0
   0  -2  -8   27.45    2.40   0
   0   2  -8   35.28    3.58   0
  -1  -2   8  328.20    4.70   0
  -1   2  -8  421.98    6.13   0
   1  -2  -8  339.75    5.35   0
   1   2  -8  382.40    4.84   0
  -1  -2  -8  339.15    6.40   0
   1  -2   8  362.48    5.90   0
  -2  -2   8  204.67    3.59   0
   2  -2  -8  188.92    3.59   0
  -2  -2  -8  214.67    7.23   0
   2   2  -8  228.35    3.80   0
   2  -2   8  217.02    5.56   0
   3  -2  -8  131.31    3.12   0
  -3  -2   8  124.09    3.11   0
   3   2  -8  156.09    4.01   0
   3  -2   8  148.20    5.83   0
   4  -2  -8   40.94    3.29   0
  -4  -2   8   39.28    2.48   0
   4  -2   8   45.31    5.45   0
   4   2  -8   41.70    3.36   0
   5  -2  -8   24.50    3.48   0
   5  -2   8   20.83    5.86   0
   5   2  -8   25.87    3.42   0
   5  -2   8   26.76    5.51   0
   6  -2  -8    6.82    3.47   0
   6  -2   8    2.51    5.70   0
   6  -2   8    1.72    6.03   0
   6   2  -8    0.62    3.63   0
   7  -2  -8   15.44    2.78   0
   7  -2   8   15.28    8.55   0
   7  -2   8   11.39    7.86   0
   7   2  -8   12.43    3.67   0
   8  -2  -8    3.61    2.87   0
   8   2  -8   -5.15    4.23   0
   9  -2  -8   -2.87    4.58   0
   9   2  -8   -1.61    4.79   0
   0  -3   8   61.46    3.76   0
   0   3  -8   66.98    3.77   0
  -1  -3   8  110.56    3.85   0
  -1   3  -8  135.28    4.19   0
   1  -3   8  112.91    4.00   0
   1   3  -8  119.84    3.94   0
  -2  -3   8    7.84    3.16   0
   2  -3   8   10.41    3.10   0
   2   3  -8   12.90    3.09   0
   3  -3  -8  300.88    4.60   0
  -3  -3   8  301.19    4.06   0
   3   3  -8  337.99    4.81   0
   3  -3   8  332.76    6.33   0
   4  -3  -8   24.34    2.25   0
  -4  -3   8   19.85    3.20   0
   4   3  -8   25.81    2.43   0
   4  -3   8   26.13    4.40   0
  -5  -3   8   74.80    2.97   0
   5  -3  -8   79.42    3.70   0
   5  -3   8   90.86    5.31   0
   5   3  -8   84.54    3.91   0
   6  -3  -8    7.05    3.58   0
   6  -3   8    7.03    4.49   0
   6   3  -8    6.81    2.59   0
   6  -3   8    6.99    5.46   0
   7  -3  -8   10.58    2.77   0
   7  -3   8    8.84    5.12   0
   7   3  -8   11.17    3.99   0
   7  -3   8   12.86    5.25   0
   8  -3  -8    0.93    3.07   0
   8  -3   8    3.02    6.36   0
   8   3  -8    3.95    4.24   0
   8  -3   8   -0.39    7.23   0
   9  -3  -8    0.91    4.85   0
   9   3  -8   11.01    5.09   0
   0  -4   8  166.18    3.59   0
   0   4  -8  181.04    3.78   0
  -1   4  -8   88.61    3.96   0
  -1  -4   8   70.07    2.75   0
   1  -4   8   78.86    3.81   0
   1   4  -8   82.25    2.89   0
  -2  -4   8   61.36    3.56   0
   2   4  -8   76.95    2.87   0
   2  -4   8   70.95    3.93   0
  -3  -4   8   46.18    2.57   0
   3   4  -8   58.79    2.64   0
   3  -4   8   58.93    3.80   0
  -3  -4  -8   60.20    5.02   0
  -4  -4   8   11.51    3.24   0
   4   4  -8   12.83    2.39   0
   4  -4   8   13.64    3.45   0
  -5  -4   8   31.05    3.63   0
   5  -4  -8   26.92    2.43   0
   5   4  -8   24.91    3.67   0
   5  -4   8   29.68    4.94   0
   6  -4  -8   28.57    3.77   0
  -6  -4   8   30.10    2.90   0
   6   4  -8   39.03    3.80   0
   6  -4   8   39.16    5.01   0
   7  -4  -8   21.81    4.00   0
   7  -4   8   23.31    4.37   0
   7   4  -8   22.22    4.05   0
   7  -4   8   27.49    5.42   0
   8  -4  -8    4.56    4.20   0
   8   4  -8    9.00    2.99   0
   8  -4   8    2.94    5.57   0
   8  -4   8    6.74    5.67   0
   9  -4  -8    1.32    3.61   0
   9  -4   8    0.73    7.52   0
   9  -4   8    2.53    7.30   0
   9   4  -8   -1.45    3.62   0
   0  -5   8    2.12    2.28   0
   0   5  -8   -0.48    2.36   0
  -1  -5   8   65.35    2.77   0
   1  -5   8   71.41    2.95   0
   1   5  -8   77.91    3.66   0
  -2  -5   8  140.52    3.28   0
   2   5  -8  147.62    4.06   0
   2  -5   8  151.93    3.65   0
  -3  -5   8    5.60    3.03   0
  -3  -5  -8    4.13    3.50   0
   3   5  -8    0.41    3.12   0
   3  -5   8    3.08    3.43   0
  -4  -5   8   19.67    3.44   0
   4  -5   8   23.26    3.78   0
  -4  -5  -8   17.51    5.00   0
   4   5  -8   21.65    2.56   0
  -5  -5   8   14.20    3.52   0
   5  -5   8   24.40    3.98   0
   5   5  -8   18.78    3.69   0
  -6  -5   8   21.79    2.81   0
   6  -5  -8   24.50    3.92   0
   6  -5   8   31.51    5.10   0
   6   5  -8   26.24    3.99   0
   7  -5  -8    4.27    2.88   0
   7  -5   8    5.36    5.30   0
   7   5  -8    4.79    2.99   0
   8  -5  -8    7.81    4.61   0
   8  -5   8    2.01    5.72   0
   8  -5   8    2.77    5.85   0
   8   5  -8    3.32    4.53   0
   0  -6   8  499.11    5.71   0
   0   6  -8  564.65    5.89   0
  -1  -6   8   94.75    3.84   0
   1  -6   8   96.77    3.06   0
   1   6  -8  105.28    3.83   0
  -2  -6   8   68.43    2.70   0
   2  -6   8   71.18    3.67   0
   2   6  -8   70.77    3.62   0
  -3  -6   8   62.74    3.46   0
  -3  -6  -8   63.61    5.08   0
   3  -6   8   66.71    4.03   0
   3   6  -8   57.08    3.53   0
  -4  -6   8  127.73    3.22   0
  -4  -6  -8  144.88    5.78   0
   4   6  -8  145.62    4.18   0
   4  -6   8  148.98    4.95   0
  -5  -6   8   11.13    2.54   0
   5  -6   8    7.65    3.83   0
   5   6  -8    8.73    2.56   0
  -5  -6  -8   10.09    5.21   0
  -6  -6   8    4.87    2.79   0
   6  -6  -8    4.45    3.71   0
   6  -6   8    3.60    4.04   0
   6   6  -8    8.69    3.97   0
   7  -6  -8    3.24    2.93   0
  -7  -6   8   -1.15    4.02   0
   7  -6   8    3.27    5.40   0
   7   6  -8   -1.47    2.86   0
   8  -6  -8    5.18    4.55   0
   8  -6   8    9.75    5.01   0
   8  -6   8   12.74    5.23   0
   8   6  -8   10.33    3.47   0
   0  -7   8  185.08    3.60   0
   0   7  -8  213.59    3.80   0
  -1  -7   8  267.68    4.65   0
   1   7  -8  308.26    4.95   0
   1  -7   8  285.78    4.85   0
  -2  -7   8  344.85    4.19   0
   2   7  -8  385.68    4.41   0
   2  -7   8  389.77    4.77   0
  -3  -7   8    5.39    3.31   0
  -3  -7  -8    6.45    3.82   0
   3   7  -8    3.63    2.43   0
   3  -7   8    6.14    3.76   0
  -4  -7   8   52.62    3.94   0
  -4  -7  -8   56.86    4.16   0
   4  -7   8   59.92    4.09   0
   4   7  -8   59.11    2.99   0
  -5  -7   8   32.87    2.95   0
  -5  -7  -8   27.72    4.94   0
   5  -7   8   38.12    4.11   0
   5   7  -8   29.50    4.04   0
  -6  -7   8   12.44    2.75   0
  -6  -7  -8   10.52    5.80   0
   6   7  -8   14.13    4.03   0
   6  -7   8   11.22    4.08   0
   7  -7  -8   -8.65    4.46   0
  -7  -7   8   -0.52    3.06   0
   7  -7   8    1.77    4.46   0
   7   7  -8    0.39    4.20   0
   8  -7  -8    4.86    3.56   0
   8  -7   8    4.73    5.23   0
   8   7  -8    2.33    4.67   0
   0  -8   8    3.95    3.42   0
  -1  -8   8   18.64    3.47   0
   1   8  -8   25.88    3.55   0
   1  -8   8   26.80    3.54   0
  -2  -8   8   42.24    3.66   0
   2  -8   8   49.47    3.95   0
   2   8  -8   50.93    2.74   0
  -2  -8  -8   54.32    3.93   0
  -3  -8   8    9.50    2.44   0
   3   8  -8   11.86    2.48   0
  -3  -8  -8   11.79    3.99   0
   3  -8   8   11.64    3.59   0
  -4  -8   8   35.10    2.79   0
  -4  -8  -8   37.48    4.20   0
   4  -8   8   37.19    4.05   0
   4   8  -8   36.65    2.79   0
  -5  -8   8    4.07    3.91   0
   5  -8   8   10.89    3.92   0
   5   8  -8    7.63    2.80   0
  -5  -8  -8    7.26    4.82   0
  -6  -8   8    4.07    4.09   0
  -6  -8  -8    1.58    5.08   0
   6  -8   8    1.72    4.30   0
   6   8  -8   -1.28    2.99   0
   7  -8  -8    7.09    3.17   0
  -7  -8   8    6.05    4.45   0
   7  -8   8    4.17    4.83   0
   7   8  -8    2.79    3.15   0
   8  -8  -8   -1.34    4.82   0
  -8  -8   8    4.81    5.10   0
   8  -8   8   -3.49    5.37   0
   8   8  -8    0.50    5.06   0
   0  -9   8    1.47    2.52   0
  -1  -9   8   19.61    2.60   0
   1  -9   8   20.32    3.67   0
  -2  -9   8   13.01    2.48   0
  -2  -9  -8   14.25    3.81   0
   2   9  -8   11.07    3.54   0
   2  -9   8   15.66    2.66   0
  -3  -9   8   23.13    2.67   0
   3  -9   8   32.56    3.83   0
   3   9  -8   27.19    3.64   0
  -3  -9  -8   29.24    4.19   0
  -4  -9   8    8.30    2.62   0
   4   9  -8    7.44    3.90   0
   4  -9   8    8.49    3.95   0
  -4  -9  -8    7.81    4.16   0
  -5  -9   8    9.84    4.07   0
   5   9  -8    8.44    4.07   0
   5  -9   8    5.87    4.26   0
  -5  -9  -8    6.57    5.12   0
  -6  -9   8    2.59    4.24   0
   6   9  -8    6.05    4.29   0
  -6  -9  -8    2.00    4.32   0
   6  -9   8   -0.92    4.44   0
  -7  -9   8    8.94    4.79   0
   7   9  -8    0.92    4.80   0
   7  -9   8    0.57    4.84   0
   0 -10   8    3.16    3.67   0
  -1 -10   8   17.72    2.56   0
   1 -10   8   20.08    3.65   0
  -2 -10   8    4.50    3.60   0
  -2 -10  -8    2.28    2.72   0
   2 -10   8    4.76    2.71   0
  -3 -10   8   13.82    3.76   0
   3  10  -8   14.64    2.76   0
   3 -10   8   17.23    3.93   0
  -3 -10  -8   16.04    4.17   0
  -4 -10   8   14.64    4.06   0
   4  10  -8   11.63    2.72   0
   4 -10   8   13.03    2.99   0
  -4 -10  -8   10.24    4.42   0
  -5 -10   8    3.94    4.27   0
  -5 -10  -8    1.55    4.43   0
   5  10  -8    4.78    3.09   0
   5 -10   8    3.37    4.29   0
  -6 -10   8   -0.31    4.50   0
  -6 -10  -8    2.57    5.66   0
   6  10  -8    5.18    3.34   0
   6 -10   8    5.38    4.68   0
  -7 -10   8    2.26    4.98   0
  -7 -10  -8    2.23    6.32   0
   7 -10   8    3.59    3.72   0
   7  10  -8    9.12    5.19   0
   0 -11   8   23.49    3.84   0
  -1 -11   8   12.38    3.75   0
   1 -11   8   13.84    4.03   0
  -2 -11   8   47.14    3.03   0
  -2 -11  -8   57.01    4.31   0
   2 -11   8   53.04    4.05   0
  -3 -11   8    5.11    3.83   0
  -3 -11  -8    7.84    4.12   0
   3 -11   8    7.41    2.90   0
  -4 -11   8    6.21    4.28   0
   4  11  -8    3.05    4.30   0
  -4 -11  -8    4.26    4.76   0
   4 -11   8    2.49    3.01   0
  -5 -11   8    2.37    3.29   0
  -5 -11  -8    1.26    4.69   0
   5  11  -8    5.57    4.58   0
   5 -11   8    2.02    3.20   0
  -6 -11   8    4.06    3.63   0
   6  11  -8    3.55    3.65   0
   6 -11   8    8.42    5.09   0
  -6 -11  -8   10.88    6.04   0
   0 -12   8    8.81    4.05   0
  -1 -12   8    2.92    3.91   0
  -1 -12  -8    4.85    4.22   0
   1 -12   8    1.50    2.70   0
  -2 -12   8    3.88    4.03   0
  -2 -12  -8    2.85    4.29   0
   2 -12   8    5.83    4.06   0
  -3 -12   8    7.43    4.06   0
  -3 -12  -8    7.87    3.26   0
   3 -12   8    7.12    3.04   0
  -4 -12   8    4.68    4.43   0
   4 -12   8    7.71    4.58   0
  -4 -12  -8    3.65    5.03   0
  -5 -12   8    0.77    3.52   0
  -5 -12  -8    8.00    5.17   0
   5 -12   8    6.13    4.75   0
   6  12  -8    2.65    3.67   0
   6 -12   8    2.80    5.42   0
  -6 -12  -8   -0.18    6.74   0
   0 -13   8    4.07    4.28   0
  -1 -13   8   15.18    4.13   0
  -1 -13  -8    8.35    2.99   0
   1 -13   8    9.68    4.18   0
  -2 -13   8   13.50    3.07   0
  -2 -13  -8    9.29    4.49   0
   2 -13   8    9.51    3.26   0
  -3 -13   8    4.53    4.44   0
   3 -13   8    3.61    3.29   0
  -3 -13  -8    4.10    4.87   0
  -4 -13   8    0.56    4.87   0
   4 -13   8    1.41    4.88   0
  -4 -13  -8    2.62    5.33   0
  -5 -13   8    3.45    5.21   0
  -5 -13  -8    1.16    5.80   0
   5 -13   8    3.57    3.74   0
   0 -14   8    3.85    4.53   0
   0 -14  -8    4.86    4.81   0
  -1 -14   8    5.84    4.38   0
  -1 -14  -8    1.99    4.90   0
   1 -14   8    0.73    4.57   0
  -2 -14   8   10.54    4.62   0
  -2 -14  -8    1.54    3.52   0
   2 -14   8    4.14    3.32   0
  -3 -14   8   -2.71    4.80   0
   3 -14   8    6.07    4.86   0
  -3 -14  -8    3.91    5.23   0
  -4 -14   8    3.98    5.17   0
   4 -14   8    4.83    3.46   0
  -4 -14  -8    0.78    5.54   0
   0 -15   8    4.81    3.42   0
   0 -15  -8    7.68    5.10   0
  -1 -15   8   -0.12    3.49   0
  -1 -15  -8    7.11    5.16   0
   1 -15   8    1.44    4.86   0
  -2 -15   8    1.40    4.94   0
  -2 -15  -8    2.96    3.84   0
   2 -15   8    7.84    5.06   0
   1   0  -9   95.42    3.81   0
  -1   0  -9  104.10    4.17   0
   2   0  -9  214.99    3.63   0
  -2   0  -9  256.71    7.23   0
   3   0  -9  287.33    4.60   0
   4   0  -9   35.79    2.46   0
   5   0  -9    2.31    3.24   0
   6   0  -9   11.67    3.64   0
   7   0  -9   20.11    3.93   0
   8   0  -9    0.36    4.25   0
   9   0  -9    2.31    3.54   0
   0   1  -9    0.01    2.93   0
   0  -1  -9    1.78    3.09   0
   0  -1   9    2.10    3.19   0
  -1   1  -9   30.10    3.44   0
  -1  -1   9   25.65    3.36   0
   1  -1  -9   29.19    2.44   0
   1  -1   9   27.51    3.28   0
   1   1  -9   28.53    3.41   0
  -1  -1  -9   27.41    3.39   0
  -2   1  -9   76.78    5.12   0
   2  -1  -9   58.88    2.61   0
  -2  -1   9   62.79    3.47   0
  -2  -1  -9   70.31    5.15   0
   2  -1   9   56.99    4.14   0
   2   1  -9   67.57    3.40   0
   3  -1  -9   27.37    3.21   0
   3   1  -9   28.75    2.39   0
   3  -1   9   23.90    5.50   0
   4  -1  -9   29.57    2.38   0
   4   1  -9   28.63    2.37   0
   5  -1  -9   18.19    2.44   0
   5   1  -9   24.45    3.38   0
   6  -1  -9   25.77    3.60   0
   6   1  -9   23.97    3.70   0
   7  -1  -9   -2.80    3.92   0
   7   1  -9    3.44    3.89   0
   8  -1  -9    7.35    4.25   0
   8   1  -9    4.60    4.31   0
   9  -1  -9    1.39    3.48   0
   9   1  -9   -0.84    4.89   0
   0  -2   9  128.73    4.10   0
   0  -2  -9  130.40    3.93   0
   0   2  -9  161.35    4.25   0
  -1   2  -9  117.99    4.14   0
  -1  -2   9   95.16    3.00   0
   1  -2  -9   98.86    3.85   0
   1  -2   9   96.02    3.28   0
   1   2  -9  111.29    3.95   0
  -1  -2  -9   99.27    4.09   0
   2  -2  -9  122.48    3.11   0
  -2  -2   9  120.61    3.84   0
   2   2  -9  130.90    3.94   0
   2  -2   9  129.71    4.68   0
  -2  -2  -9  131.36    6.36   0
  -3  -2   9   18.85    3.20   0
   3  -2  -9   18.92    3.26   0
   3   2  -9   16.95    2.39   0
   3  -2   9   19.09    4.13   0
   4  -2  -9   11.36    3.22   0
  -4  -2   9   13.06    2.26   0
   4   2  -9   15.62    2.27   0
   4  -2   9   14.84    4.90   0
   5  -2  -9   36.36    2.51   0
   5   2  -9   40.35    3.54   0
   6  -2  -9   12.22    2.53   0
   6   2  -9    6.45    3.77   0
   7  -2  -9    1.45    4.02   0
   7   2  -9   -0.69    2.81   0
   8  -2  -9    3.37    3.19   0
   8   2  -9    2.78    3.20   0
   9  -2  -9    8.21    4.93   0
   9   2  -9    6.57    4.92   0
   0   3  -9    3.13    3.23   0
   0  -3   9    3.43    3.01   0
  -1  -3   9   95.54    3.64   0
  -1   3  -9  113.45    4.06   0
   1  -3   9   92.34    3.86   0
  -1  -3  -9   88.58    3.97   0
   1   3  -9  102.99    3.02   0
  -2  -3   9  111.15    2.93   0
   2  -3  -9  107.12    3.72   0
   2   3  -9  120.49    3.02   0
  -2  -3  -9  107.68    5.12   0
   2  -3   9  109.37    4.37   0
   3  -3  -9   49.57    3.44   0
  -3  -3   9   41.25    2.50   0
   3  -3   9   45.30    3.71   0
   3   3  -9   50.42    3.38   0
   4  -3  -9   55.74    3.23   0
  -4  -3   9   55.14    2.60   0
   4  -3   9   64.55    4.97   0
   4   3  -9   59.75    2.62   0
   5  -3  -9   65.67    3.67   0
  -5  -3   9   69.89    2.83   0
   5   3  -9   69.68    2.93   0
   5  -3   9   73.57    5.31   0
   6  -3  -9    4.54    2.55   0
   6   3  -9    8.50    3.67   0
   6  -3   9    5.30    5.61   0
   6  -3   9    4.89    5.23   0
   7  -3  -9   30.28    4.14   0
   7  -3   9   30.05    8.60   0
   7   3  -9   36.33    4.11   0
   7  -3   9   26.25    8.54   0
   8  -3  -9    6.51    4.44   0
   8   3  -9    7.06    4.49   0
   9  -3  -9   -1.77    3.56   0
   9   3  -9   -2.25    4.93   0
   0  -4   9  150.46    4.23   0
   0   4  -9  158.77    4.35   0
  -1   4  -9  124.81    4.25   0
  -1  -4   9   96.60    3.64   0
   1  -4   9  104.62    3.96   0
   1   4  -9  114.16    3.82   0
  -2  -4   9   16.14    3.33   0
   2  -4   9   15.46    3.57   0
   2   4  -9   17.82    3.39   0
  -3  -4   9   51.81    2.62   0
   3   4  -9   60.10    2.59   0
  -3  -4  -9   63.21    6.60   0
   3  -4   9   57.43    3.94   0
  -4  -4   9  123.95    3.87   0
   4  -4  -9  111.35    3.78   0
   4   4  -9  134.24    3.14   0
   4  -4   9  139.81    4.70   0
   5  -4  -9   20.03    3.39   0
  -5  -4   9   26.26    3.67   0
   5   4  -9   19.20    3.67   0
   5  -4   9   23.68    4.01   0
  -6  -4   9    6.27    3.86   0
   6  -4  -9    7.58    2.67   0
   6   4  -9    7.45    3.95   0
   6  -4   9    9.00    4.86   0
   7  -4  -9    3.22    2.84   0
   7   4  -9    7.32    3.90   0
   7  -4   9    5.48    5.84   0
   7  -4   9    7.92    5.31   0
   8  -4  -9    3.93    3.21   0
   8   4  -9    7.20    4.49   0
   8  -4   9    3.74    6.88   0
   8  -4   9    3.67    6.75   0
   0  -5   9   66.13    3.65   0
   0   5  -9   76.97    3.74   0
  -1   5  -9  163.15    4.30   0
  -1  -5   9  131.73    3.97   0
   1  -5   9  138.98    4.09   0
   1   5  -9  155.35    4.16   0
  -2  -5   9   74.80    3.62   0
   2  -5   9   75.64    3.94   0
   2   5  -9   78.60    2.84   0
  -3  -5   9   35.72    3.26   0
  -3  -5  -9   35.75    5.05   0
   3  -5   9   36.69    3.70   0
   3   5  -9   31.88    2.47   0
  -4  -5   9   30.95    3.44   0
  -4  -5  -9   23.39    6.46   0
   4  -5   9   28.85    3.83   0
   4   5  -9   28.43    3.52   0
  -5  -5   9   18.24    2.65   0
   5  -5  -9   22.37    3.41   0
   5  -5   9   23.91    4.78   0
   5   5  -9   21.61    3.49   0
  -6  -5   9   41.61    4.03   0
   6  -5  -9   34.77    4.07   0
   6  -5   9   43.26    5.27   0
   6   5  -9   36.31    4.04   0
   7  -5  -9    2.67    4.21   0
   7  -5   9    2.32    5.31   0
   7   5  -9    5.36    2.97   0
   8  -5  -9   12.14    4.79   0
   8  -5   9    7.43    6.11   0
   8  -5   9    4.18    6.06   0
   8   5  -9    4.34    3.29   0
   0  -6   9  173.77    3.62   0
   0   6  -9  203.22    3.78   0
  -1  -6   9  129.42    3.29   0
   1  -6   9  123.05    3.18   0
   1   6  -9  146.50    4.24   0
  -2  -6   9   29.06    2.56   0
   2   6  -9   39.03    2.65   0
   2  -6   9   35.93    3.63   0
  -3  -6   9   41.30    2.65   0
  -3  -6  -9   50.78    5.23   0
   3   6  -9   46.66    2.70   0
   3  -6   9   46.15    2.84   0
  -4  -6   9   15.41    3.49   0
  -4  -6  -9    9.81    4.63   0
   4  -6   9   13.27    3.73   0
   4   6  -9   10.22    2.50   0
  -5  -6   9   16.20    3.68   0
   5  -6   9   19.50    4.12   0
   5   6  -9   17.73    3.83   0
   6  -6  -9    5.35    3.85   0
  -6  -6   9    8.60    2.88   0
   6  -6   9   10.11    4.19   0
   6   6  -9   15.24    4.05   0
  -7  -6   9    9.20    4.25   0
   7  -6  -9    6.37    4.28   0
   7  -6   9    2.86    4.41   0
   7   6  -9    1.14    4.21   0
   8  -6  -9   -0.72    3.43   0
   8  -6   9   -0.08    4.95   0
   8  -6   9    5.29    6.28   0
   8   6  -9    0.38    4.84   0
   0  -7   9   22.19    2.70   0
   0   7  -9   28.56    3.71   0
  -1  -7   9   67.22    2.79   0
   1  -7   9   71.55    3.84   0
   1   7  -9   70.41    3.83   0
  -2  -7   9  247.35    3.70   0
   2   7  -9  276.41    3.94   0
   2  -7   9  268.31    4.20   0
  -3  -7   9  126.49    3.17   0
  -3  -7  -9  148.10    5.03   0
   3   7  -9  146.30    3.29   0
   3  -7   9  145.17    4.42   0
  -4  -7   9   43.48    3.66   0
  -4  -7  -9   38.61    5.03   0
   4  -7   9   38.80    3.91   0
   4   7  -9   43.55    3.70   0
  -5  -7   9   11.46    3.75   0
  -5  -7  -9    7.79    5.45   0
   5  -7   9   13.02    3.90   0
   5   7  -9    7.91    3.88   0
  -6  -7   9    2.58    4.07   0
   6  -7   9    2.29    4.20   0
   6   7  -9    0.61    2.92   0
   7  -7  -9    3.61    3.10   0
  -7  -7   9    5.81    3.10   0
   7  -7   9   -0.87    4.86   0
   7   7  -9    2.31    3.10   0
   8  -7  -9    0.68    4.85   0
   8  -7   9    1.47    5.28   0
   8   7  -9   -1.39    4.98   0
   0  -8   9  238.10    3.84   0
  -1  -8   9   33.77    3.59   0
   1   8  -9   36.70    3.76   0
   1  -8   9   37.18    3.50   0
  -2  -8   9   57.46    3.69   0
   2   8  -9   59.94    2.86   0
   2  -8   9   54.66    3.08   0
  -3  -8   9   45.62    3.59   0
  -3  -8  -9   53.38    4.33   0
   3  -8   9   53.67    3.89   0
   3   8  -9   50.16    2.79   0
  -4  -8   9   26.71    2.62   0
  -4  -8  -9   25.01    5.19   0
   4  -8   9   25.60    2.93   0
   4   8  -9   25.44    3.84   0
  -5  -8   9    3.12    2.70   0
   5  -8   9    5.63    4.17   0
   5   8  -9    5.74    3.94   0
  -5  -8  -9    3.67    4.91   0
  -6  -8   9   18.44    4.26   0
  -6  -8  -9   14.49    6.48   0
   6  -8   9   17.67    4.65   0
   6   8  -9   23.96    4.32   0
  -7  -8   9    7.36    4.80   0
   7  -8  -9   -1.87    4.55   0
   7  -8   9    2.28    4.91   0
   7   8  -9    8.92    4.50   0
   0  -9   9   37.26    3.80   0
  -1  -9   9    7.66    2.45   0
   1  -9   9   11.17    3.59   0
  -2  -9   9   31.41    3.68   0
  -2  -9  -9   49.73    4.11   0
   2   9  -9   47.17    3.71   0
   2  -9   9   40.67    3.88   0
  -3  -9   9   20.79    3.70   0
   3   9  -9   21.16    3.81   0
  -3  -9  -9   19.62    4.20   0
   3  -9   9   18.09    3.97   0
  -4  -9   9    1.51    2.66   0
   4   9  -9   -2.78    2.65   0
   4  -9   9    1.97    2.71   0
  -4  -9  -9   -1.72    5.07   0
  -5  -9   9    2.68    2.91   0
   5   9  -9    6.13    2.90   0
  -5  -9  -9    1.22    5.29   0
   5  -9   9    2.12    4.16   0
  -6  -9   9    8.17    4.28   0
   6   9  -9    8.58    3.27   0
   6  -9   9   13.24    4.79   0
  -6  -9  -9   10.62    5.69   0
  -7  -9   9    0.91    4.82   0
   7   9  -9    5.74    4.87   0
   7  -9   9    1.93    5.12   0
   0 -10   9    4.86    2.68   0
  -1 -10   9   22.80    2.73   0
   1 -10   9   19.52    3.61   0
  -2 -10   9   16.68    3.76   0
   2  10  -9   17.77    3.86   0
  -2 -10  -9   12.09    3.78   0
   2 -10   9   10.08    2.84   0
  -3 -10   9    5.15    2.70   0
   3  10  -9    7.36    2.75   0
  -3 -10  -9    9.81    4.23   0
   3 -10   9   10.67    4.09   0
  -4 -10   9   18.15    3.99   0
   4  10  -9   13.84    2.95   0
   4 -10   9   18.10    4.27   0
  -4 -10  -9   14.63    4.58   0
  -5 -10   9    7.38    3.18   0
  -5 -10  -9    7.98    5.65   0
   5  10  -9    2.28    4.46   0
   5 -10   9    6.23    4.36   0
  -6 -10   9    3.32    3.37   0
  -6 -10  -9    3.30    4.97   0
   6  10  -9    6.78    3.40   0
   6 -10   9    2.60    3.44   0
   7 -10   9    1.23    5.24   0
   7  10  -9   -1.67    3.85   0
   0 -11   9   21.20    4.01   0
  -1 -11   9    5.28    3.86   0
   1 -11   9    3.47    2.73   0
  -2 -11   9    8.61    3.90   0
  -2 -11  -9    9.22    2.90   0
   2 -11   9    7.45    2.83   0
  -3 -11   9   -2.97    3.96   0
  -3 -11  -9   -0.01    4.41   0
   3 -11   9    2.25    4.03   0
   3  11  -9   -0.29    2.77   0
  -4 -11   9   20.28    4.23   0
   4  11  -9   18.42    4.25   0
   4 -11   9   12.33    3.08   0
  -4 -11  -9   15.98    5.04   0
  -5 -11   9   -2.96    3.25   0
  -5 -11  -9   -1.94    6.33   0
   5  11  -9    4.67    4.64   0
   5 -11   9    0.52    4.72   0
  -6 -11   9    6.85    5.11   0
  -6 -11  -9    2.91    6.35   0
   6  11  -9    3.80    5.13   0
   6 -11   9    4.08    3.67   0
   0 -12   9    2.22    4.11   0
  -1 -12   9    9.48    3.01   0
  -1 -12  -9   14.49    3.07   0
   1 -12   9   14.59    4.11   0
  -2 -12   9   20.61    2.85   0
  -2 -12  -9   17.41    4.48   0
   2 -12   9   14.62    4.14   0
  -3 -12   9    7.15    3.05   0
  -3 -12  -9    3.34    4.54   0
   3 -12   9   11.54    4.55   0
  -4 -12   9    9.74    4.47   0
   4 -12   9    2.92    3.24   0
  -4 -12  -9    6.95    5.06   0
  -5 -12   9    4.54    3.39   0
   5  12  -9    1.65    4.94   0
  -5 -12  -9    2.33    5.30   0
   5 -12   9    3.79    4.96   0
   0 -13   9   29.67    4.44   0
  -1 -13   9    8.61    3.12   0
  -1 -13  -9    3.43    3.27   0
   1 -13   9    8.58    4.22   0
  -2 -13   9   10.70    4.24   0
  -2 -13  -9    7.40    4.65   0
   2 -13   9    7.06    4.43   0
  -3 -13   9    3.70    4.58   0
  -3 -13  -9   -2.17    4.91   0
   3 -13   9   -1.86    4.45   0
  -4 -13   9   -2.18    4.80   0
   4 -13   9   -0.07    3.55   0
  -4 -13  -9    2.54    5.33   0
   0 -14   9    2.87    3.11   0
  -1 -14   9   -0.31    3.37   0
  -1 -14  -9    2.71    4.89   0
   1 -14   9   -2.52    4.60   0
  -2 -14   9    9.14    4.60   0
  -2 -14  -9    2.14    3.61   0
   2 -14   9    3.57    3.50   0
  -3 -14   9    9.31    4.85   0
   3 -14   9    1.50    5.18   0
  -3 -14  -9    0.24    5.33   0
   0 -15   9    1.89    5.09   0
   0 -15  -9   -5.42    5.15   0
  -1 -15   9    1.40    5.13   0
  -1 -15  -9   -3.74    5.39   0
   1 -15   9    2.22    3.61   0
   0   0 -10   56.17    3.45   0
  -1   0 -10   87.59    4.04   0
   1   0 -10   83.48    3.65   0
   2   0 -10    6.64    2.24   0
  -2   0 -10    8.89    4.13   0
   3   0 -10    1.57    2.25   0
   4   0 -10   29.84    3.28   0
   5   0 -10   32.86    3.44   0
   6   0 -10    4.26    3.64   0
   7   0 -10    0.70    4.03   0
   8   0 -10    3.23    4.52   0
   9   0 -10    0.55    5.25   0
   0  -1  10   40.04    3.41   0
   0  -1 -10   41.50    3.39   0
   0   1 -10   45.88    3.43   0
   1  -1 -10  141.00    3.35   0
  -1  -1  10  133.94    4.04   0
  -1   1 -10  159.04    4.72   0
   1   1 -10  148.84    4.11   0
  -1  -1 -10  146.69    4.64   0
   1  -1  10  134.31    4.43   0
  -2  -1  10    5.84    2.28   0
   2  -1 -10    6.26    3.16   0
  -2   1 -10    9.90    4.13   0
  -2  -1 -10    9.49    4.02   0
   2  -1  10    9.44    3.92   0
   2   1 -10    4.67    2.23   0
   3  -1 -10  128.69    3.83   0
   3   1 -10  137.64    3.88   0
   4  -1 -10   53.97    2.51   0
   4   1 -10   60.46    2.56   0
   5  -1 -10   27.10    3.37   0
   5   1 -10   38.46    3.41   0
   6  -1 -10   11.33    2.71   0
   6   1 -10    6.05    2.59   0
   7  -1 -10   13.05    4.02   0
   7   1 -10    8.50    2.92   0
   8  -1 -10    0.35    4.55   0
   8   1 -10   -1.82    4.48   0
   9  -1 -10    3.36    3.55   0
   9   1 -10    3.02    3.60   0
   0  -2 -10    2.59    3.22   0
   0  -2  10    1.09    3.03   0
   0   2 -10    0.90    3.06   0
   1  -2 -10    9.72    2.27   0
  -1  -2  10    6.57    3.17   0
  -1   2 -10    7.53    3.32   0
   1   2 -10   14.67    3.19   0
  -1  -2 -10    7.69    3.22   0
   1  -2  10    6.41    3.15   0
   2  -2 -10   90.59    3.70   0
  -2   2 -10  118.29    4.53   0
  -2  -2  10   93.17    3.82   0
   2   2 -10  100.32    3.83   0
   2  -2  10   88.02    4.20   0
  -2  -2 -10   98.74    5.20   0
   3  -2 -10   29.15    2.51   0
  -3  -2  10   22.77    3.17   0
   3   2 -10   32.84    2.37   0
   3  -2  10   32.04    4.37   0
   4  -2 -10   16.78    3.29   0
   4   2 -10   13.85    2.46   0
   4  -2  10   13.60    6.10   0
   5  -2 -10   15.51    2.40   0
   5   2 -10   16.77    2.48   0
   6  -2 -10    6.79    3.60   0
   6   2 -10    3.72    2.64   0
   7  -2 -10   -3.28    4.15   0
   7   2 -10    1.53    4.15   0
   8  -2 -10   -2.98    3.21   0
   8   2 -10   -1.81    4.47   0
   0  -3  10  284.46    4.93   0
   0   3 -10  326.51    4.47   0
   0  -3 -10  274.78    5.04   0
  -1  -3  10  125.86    3.29   0
  -1   3 -10  162.15    4.45   0
   1  -3 -10  139.62    3.98   0
   1  -3  10  136.99    4.27   0
  -1  -3 -10  130.95    4.32   0
   1   3 -10  155.55    4.11   0
   2  -3 -10  124.10    3.90   0
  -2  -3  10  124.31    3.98   0
   2   3 -10  133.87    3.27   0
   2  -3  10  128.23    4.51   0
  -2  -3 -10  126.24    4.76   0
  -3  -3  10   82.27    2.70   0
   3  -3 -10   90.94    3.68   0
   3   3 -10   97.58    2.82   0
   3  -3  10   89.60    4.33   0
   4  -3 -10   64.23    3.62   0
  -4  -3  10   56.10    3.67   0
   4   3 -10   60.00    3.68   0
   4  -3  10   57.88    4.82   0
   5  -3 -10   18.71    3.39   0
  -5  -3  10   13.59    2.41   0
   5   3 -10   13.72    3.47   0
   5  -3  10   14.58    5.50   0
   6  -3 -10   38.98    3.81   0
   6   3 -10   41.04    4.05   0
   7  -3 -10   -1.37    2.88   0
   7   3 -10    3.26    2.92   0
   8  -3 -10    7.10    4.46   0
   8   3 -10   -2.38    4.59   0
   0   4 -10  127.29    4.07   0
   0  -4  10  110.08    3.10   0
  -1  -4  10   40.90    2.65   0
  -1   4 -10   51.97    3.59   0
   1  -4  10   43.90    3.48   0
   1   4 -10   45.53    2.78   0
  -2  -4  10  210.87    3.66   0
   2  -4  10  242.34    5.04   0
   2   4 -10  250.48    4.62   0
  -3  -4  10   35.85    2.50   0
   3  -4 -10   37.49    3.39   0
  -3  -4 -10   39.54    5.56   0
   3   4 -10   46.48    3.49   0
   3  -4  10   40.28    3.80   0
  -3  -4 -10   43.70    6.51   0
   4  -4 -10   28.85    3.54   0
  -4  -4  10   21.88    2.51   0
   4   4 -10   24.82    3.47   0
   4  -4  10   32.36    4.57   0
  -5  -4  10   27.74    2.63   0
   5  -4 -10   21.98    3.53   0
   5  -4  10   27.17    4.06   0
   5   4 -10   27.12    3.70   0
   6  -4 -10   49.12    4.02   0
   6  -4  10   60.94    5.78   0
   6   4 -10   54.25    4.16   0
   7  -4 -10    3.76    4.08   0
   7   4 -10   -1.01    4.20   0
   7  -4  10    2.38    7.01   0
   7  -4  10    1.97    7.47   0
   8  -4 -10   12.81    3.50   0
   8   4 -10    8.02    3.42   0
   0   5 -10   48.36    3.72   0
   0  -5  10   41.54    2.46   0
  -1   5 -10   92.20    4.02   0
  -1  -5  10   76.56    3.81   0
   1  -5  10   76.19    3.62   0
   1   5 -10   88.14    2.98   0
  -2  -5  10   17.70    3.23   0
   2  -5  10   16.47    3.42   0
   2   5 -10   20.66    3.29   0
  -3  -5  10   88.11    2.95   0
   3  -5  10   96.34    4.35   0
  -3  -5 -10  103.36    6.32   0
   3   5 -10   94.37    3.03   0
   4  -5 -10   49.91    3.69   0
  -4  -5  10   54.34    2.71   0
   4  -5  10   57.39    4.09   0
   4   5 -10   54.07    3.70   0
   5  -5 -10   -3.48    3.54   0
  -5  -5  10    6.87    3.59   0
   5  -5  10    3.23    4.75   0
   5   5 -10    4.17    3.54   0
  -6  -5  10    7.26    3.86   0
   6  -5 -10   -0.35    3.84   0
   6  -5  10    1.61    4.02   0
   6   5 -10    5.57    3.92   0
   7  -5 -10    2.66    2.98   0
   7  -5  10    4.55    5.47   0
   7  -5  10    5.76    5.57   0
   7   5 -10    3.40    2.98   0
   8  -5 -10    3.43    3.35   0
   8  -5  10    8.21    7.39   0
   8  -5  10    4.37    8.17   0
   8   5 -10    6.92    3.47   0
   0   6 -10   89.75    3.10   0
   0  -6  10   73.61    2.87   0
  -1  -6  10  109.77    4.00   0
   1  -6  10  116.81    4.05   0
   1   6 -10  132.00    4.15   0
  -2  -6  10   10.99    2.47   0
   2  -6  10   18.49    3.39   0
   2   6 -10   27.70    3.46   0
  -3  -6  10    5.70    3.38   0
  -3  -6 -10    4.13    4.75   0
   3   6 -10   14.50    3.53   0
   3  -6  10    8.16    3.41   0
  -4  -6  10   31.19    3.72   0
  -4  -6 -10   32.03    6.34   0
   4   6 -10   36.30    2.65   0
   4  -6  10   35.66    3.98   0
  -5  -6  10   22.46    2.77   0
   5  -6 -10   22.11    3.82   0
   5  -6  10   30.08    4.29   0
   5   6 -10   29.88    3.86   0
  -6  -6  10   11.11    4.07   0
   6  -6 -10    9.65    3.77   0
   6  -6  10    8.20    5.13   0
   6   6 -10    5.69    2.86   0
  -7  -6  10    0.42    4.40   0
   7  -6 -10    7.04    4.28   0
   7  -6  10    0.62    4.64   0
   7   6 -10    2.19    4.26   0
   8  -6 -10    0.45    5.00   0
   8  -6  10    2.95    6.17   0
   8   6 -10    5.72    4.77   0
   8  -6  10    2.55    6.31   0
   0   7 -10  144.01    4.31   0
   0  -7  10  126.43    3.29   0
  -1  -7  10   37.77    3.56   0
   1  -7  10   43.03    2.81   0
   1   7 -10   42.75    3.70   0
  -2  -7  10    7.17    3.52   0
   2  -7  10   14.23    3.61   0
   2   7 -10   13.44    3.62   0
  -3  -7  10   55.66    3.72   0
  -3  -7 -10   71.89    5.46   0
   3   7 -10   59.44    3.78   0
   3  -7  10   59.31    3.02   0
  -4  -7  10    3.92    3.47   0
  -4  -7 -10    5.77    4.71   0
   4   7 -10    6.25    2.62   0
   4  -7  10    6.90    3.81   0
  -5  -7  10    5.52    2.67   0
  -5  -7 -10    6.16    7.65   0
   5   7 -10    5.97    3.95   0
   5  -7  10   10.14    4.06   0
  -6  -7  10    5.75    4.29   0
   6  -7 -10    8.34    4.04   0
   6  -7  10    6.30    4.34   0
   6   7 -10    8.81    4.34   0
  -7  -7  10    5.41    3.40   0
   7  -7 -10    3.83    4.39   0
   7  -7  10    1.66    4.66   0
   7   7 -10    4.07    4.54   0
   8  -7 -10    3.56    3.54   0
   8   7 -10    8.66    5.53   0
   0  -8  10   44.12    2.61   0
  -1  -8  10   46.97    2.79   0
   1  -8  10   50.93    2.93   0
   1   8 -10   57.02    3.85   0
  -2  -8  10  112.20    4.20   0
   2   8 -10  132.28    4.23   0
   2  -8  10  127.72    4.34   0
  -3  -8  10    3.64    3.61   0
  -3  -8 -10    0.88    4.00   0
   3   8 -10    0.63    3.63   0
   3  -8  10    2.68    3.87   0
  -4  -8  10   57.42    4.03   0
  -4  -8 -10   63.38    5.38   0
   4   8 -10   61.03    4.03   0
   4  -8  10   62.80    4.29   0
  -5  -8  10    9.28    3.84   0
   5   8 -10    5.11    2.77   0
   5  -8  10    7.11    4.28   0
  -5  -8 -10    4.63    5.04   0
  -6  -8  10   -0.02    3.13   0
   6   8 -10    2.07    3.10   0
   6  -8  10    4.75    4.70   0
  -7  -8  10    0.67    4.86   0
   7  -8 -10    6.08    4.69   0
   7   8 -10    1.24    3.39   0
   7  -8  10    1.68    4.95   0
   0  -9  10   70.33    3.86   0
  -1  -9  10   35.60    3.82   0
   1  -9  10   34.85    3.90   0
   1   9 -10   30.44    3.86   0
  -2  -9  10    5.98    3.74   0
   2   9 -10   -0.49    3.72   0
   2  -9  10    6.58    3.70   0
  -3  -9  10    1.53    3.66   0
   3   9 -10    2.90    2.66   0
  -3  -9 -10    2.54    4.12   0
   3  -9  10    1.64    3.86   0
  -4  -9  10   50.03    3.05   0
   4   9 -10   57.12    4.23   0
   4  -9  10   61.39    4.32   0
  -4  -9 -10   59.64    5.79   0
  -5  -9  10    6.24    4.22   0
   5   9 -10    4.94    4.18   0
  -5  -9 -10    2.91    5.34   0
   5  -9  10   -0.25    4.39   0
  -6  -9  10    2.67    3.24   0
   6  -9  10    3.91    4.73   0
  -6  -9 -10    4.43    6.79   0
   6   9 -10    2.35    4.63   0
   7  -9 -10    3.87    4.89   0
  -7  -9  10    8.89    4.78   0
   7   9 -10   -0.44    4.82   0
   7  -9  10    1.28    5.23   0
   0 -10  10    5.32    3.67   0
  -1 -10  10   20.19    2.76   0
   1 -10  10   23.45    2.86   0
  -2 -10  10   12.49    2.78   0
   2  10 -10   14.91    2.91   0
  -2 -10 -10   14.42    4.09   0
   2 -10  10   11.53    2.94   0
  -3 -10  10    6.30    2.65   0
   3  10 -10    6.71    2.70   0
  -3 -10 -10    4.15    4.35   0
   3 -10  10    4.58    3.99   0
  -4 -10  10   -3.29    4.08   0
   4  10 -10   -1.04    4.17   0
   4 -10  10    4.71    4.09   0
  -4 -10 -10    1.95    5.66   0
  -5 -10  10    4.63    3.09   0
   5  10 -10    9.38    4.69   0
  -5 -10 -10    2.46    5.89   0
   5 -10  10    6.25    3.12   0
  -6 -10  10    5.84    4.84   0
   6  10 -10    7.70    4.86   0
  -6 -10 -10    8.18    7.20   0
   6 -10  10    8.72    5.01   0
   0 -11  10   22.61    4.01   0
  -1 -11  10    9.55    2.89   0
   1 -11  10    8.24    4.10   0
  -2 -11  10    3.51    2.88   0
  -2 -11 -10    8.14    2.99   0
   2 -11  10    9.13    4.13   0
  -3 -11  10    9.12    3.10   0
   3  11 -10   11.05    4.17   0
  -3 -11 -10   13.85    4.65   0
   3 -11  10   16.04    4.37   0
  -4 -11  10    6.09    4.35   0
   4  11 -10    3.76    4.48   0
   4 -11  10    2.74    4.51   0
  -4 -11 -10    1.06    6.28   0
  -5 -11  10    0.67    4.86   0
   5  11 -10    6.19    4.79   0
  -5 -11 -10    4.46    6.27   0
   5 -11  10    6.39    4.82   0
  -6 -11  10    2.53    3.67   0
  -6 -11 -10    1.01    6.64   0
   6  11 -10   -1.21    5.23   0
   6 -11  10    0.33    5.25   0
   0 -12  10    6.08    4.28   0
  -1 -12  10    3.04    4.29   0
   1 -12  10    3.87    4.24   0
  -2 -12  10    7.82    4.14   0
  -2 -12 -10    0.95    4.44   0
   2 -12  10    2.94    3.03   0
  -3 -12  10    5.83    3.10   0
  -3 -12 -10    5.61    4.82   0
   3 -12  10    4.32    3.24   0
  -4 -12  10    0.81    4.65   0
   4 -12  10   -0.29    4.81   0
  -4 -12 -10    2.14    5.21   0
  -5 -12  10    6.33    4.93   0
   5  12 -10   -1.60    5.08   0
  -5 -12 -10    1.66    5.52   0
   5 -12  10   -1.24    5.17   0
   0 -13  10   16.93    4.81   0
  -1 -13  10    4.25    4.56   0
   1 -13  10   11.30    4.53   0
  -1 -13 -10    7.72    3.38   0
  -2 -13  10    2.21    3.06   0
  -2 -13 -10   -1.12    3.36   0
   2 -13  10    2.27    4.60   0
  -3 -13  10    4.14    4.51   0
  -3 -13 -10   -1.09    5.15   0
   3 -13  10    3.18    4.72   0
  -4 -13  10    4.23    5.16   0
   4 -13  10   11.76    5.10   0
  -4 -13 -10    5.03    5.73   0
   0 -14  10   -3.62    5.03   0
  -1 -14  10   -0.90    4.86   0
   1 -14  10   -6.00    3.48   0
  -1 -14 -10    2.29    3.53   0
  -2 -14  10    2.25    3.52   0
  -2 -14 -10    5.78    5.13   0
   2 -14  10    3.45    3.47   0
  -3 -14  10   -1.48    4.93   0
  -3 -14 -10    7.94    5.62   0
   3 -14  10    0.40    5.07   0
  -1   0 -11    3.07    4.10   0
   1   0 -11    3.47    3.10   0
  -2   0 -11  141.85    5.53   0
   2   0 -11  125.25    3.85   0
   3   0 -11    4.40    3.12   0
   4   0 -11    3.07    2.32   0
   5   0 -11    3.77    2.45   0
   6   0 -11   10.44    3.77   0
   7   0 -11    4.79    4.04   0
   8   0 -11    1.34    4.57   0
   0  -1 -11   16.73    3.23   0
   0   1 -11   18.42    3.35   0
   0  -1  11   20.82    3.27   0
  -1  -1  11   82.16    3.65   0
   1  -1 -11   90.02    3.65   0
  -1   1 -11  102.82    4.24   0
   1  -1  11   81.16    4.06   0
   1   1 -11   95.05    3.05   0
  -1  -1 -11   93.27    4.77   0
   2  -1 -11    9.27    2.38   0
  -2   1 -11   15.70    4.14   0
   2   1 -11   16.72    3.31   0
  -2  -1 -11   16.10    4.29   0
   3  -1 -11   12.04    2.33   0
   3   1 -11   10.65    2.36   0
   4  -1 -11   -0.74    3.35   0
   4   1 -11    1.11    3.35   0
   5  -1 -11   24.02    2.53   0
   5   1 -11   28.59    2.62   0
   6  -1 -11    3.22    3.56   0
   6   1 -11    2.79    2.58   0
   7  -1 -11   20.22    4.27   0
   7   1 -11   14.28    2.97   0
   8  -1 -11    4.40    4.56   0
   8   1 -11   -2.59    3.26   0
   0  -2  11  193.91    4.53   0
   0  -2 -11  197.78    4.62   0
   0   2 -11  232.34    4.68   0
  -1  -2  11  220.87    4.56   0
  -1   2 -11  263.06    4.66   0
   1  -2 -11  218.28    4.44   0
  -1  -2 -11  231.02    5.07   0
   1   2 -11  247.39    4.52   0
   1  -2  11  223.04    5.14   0
  -2  -2  11    9.97    3.38   0
  -2   2 -11   10.27    3.52   0
   2  -2 -11    8.95    3.35   0
   2   2 -11    8.73    3.47   0
  -2  -2 -11    7.05    4.10   0
   2  -2  11    6.71    3.17   0
  -3  -2  11   15.64    2.35   0
   3  -2 -11   17.46    3.37   0
   3  -2  11   14.41    4.29   0
   3   2 -11   18.10    2.47   0
   4  -2 -11   18.95    3.65   0
   4   2 -11   20.34    2.52   0
   5  -2 -11   71.70    3.70   0
   5   2 -11   65.62    2.93   0
   6  -2 -11    4.65    2.68   0
   6   2 -11   -2.05    3.71   0
   7  -2 -11    7.34    3.06   0
   7   2 -11    7.28    3.10   0
   8  -2 -11    2.85    3.38   0
   8   2 -11    2.93    3.35   0
   0  -3  11   66.42    3.62   0
   0  -3 -11   65.26    3.67   0
   0   3 -11   78.19    2.87   0
  -1   3 -11  247.55    4.99   0
  -1  -3  11  187.74    3.55   0
   1  -3 -11  195.47    4.28   0
  -1  -3 -11  209.00    4.83   0
   1  -3  11  198.13    4.76   0
   1   3 -11  225.53    4.54   0
  -2  -3  11  224.57    3.79   0
   2  -3 -11  237.50    4.47   0
   2  -3  11  244.83    5.24   0
   2   3 -11  272.92    4.65   0
  -2  -3 -11  244.58    6.44   0
   3  -3 -11  145.91    3.15   0
  -3  -3  11  137.74    3.22   0
   3   3 -11  155.57    3.24   0
   3  -3  11  150.07    5.58   0
   4  -3 -11   70.88    2.81   0
  -4  -3  11   67.27    2.76   0
   4   3 -11   77.10    3.78   0
   4  -3  11   75.33    5.24   0
   5  -3 -11   12.35    3.52   0
   5   3 -11   13.76    2.68   0
   5  -3  11   12.51    7.19   0
   6  -3 -11    7.20    2.65   0
   6   3 -11    8.02    3.98   0
   7  -3 -11    1.31    4.19   0
   7   3 -11    5.10    4.35   0
   8  -3 -11    7.01    4.68   0
   8   3 -11    3.69    3.47   0
   0  -4  11   38.46    2.49   0
   0  -4 -11   38.16    3.58   0
   0   4 -11   48.88    3.36   0
   1  -4 -11    8.72    2.33   0
  -1  -4  11   11.49    3.28   0
  -1   4 -11   12.79    3.50   0
  -1  -4 -11    9.67    3.33   0
   1  -4  11   12.42    3.41   0
   1   4 -11   13.14    2.55   0
   2  -4 -11    5.21    3.17   0
  -2  -4  11    7.32    3.28   0
   2  -4  11    1.84    3.32   0
  -2  -4 -11    4.71    3.30   0
   2   4 -11    4.06    2.32   0
  -3  -4  11   16.71    3.49   0
   3  -4 -11   11.83    3.37   0
   3   4 -11   20.28    3.47   0
  -3  -4 -11   19.27    6.25   0
   3  -4  11   20.23    3.75   0
  -3  -4 -11   21.85    6.71   0
  -4  -4  11   62.82    3.67   0
   4  -4 -11   57.52    3.74   0
   4   4 -11   70.30    3.72   0
   4  -4  11   63.72    4.20   0
   5  -4 -11    0.53    3.59   0
  -5  -4  11    4.92    3.69   0
   5   4 -11    5.44    2.68   0
   5  -4  11    6.95    4.62   0
   6  -4 -11   13.23    3.82   0
   6   4 -11   23.27    2.82   0
   6  -4  11   12.60    6.77   0
   7  -4 -11    4.97    2.94   0
   7   4 -11    8.73    4.30   0
   8  -4 -11   -4.84    4.93   0
   8   4 -11    7.31    3.55   0
   0   5 -11   71.19    2.89   0
   0  -5  11   57.20    2.76   0
  -1  -5  11   37.21    3.46   0
  -1   5 -11   45.46    3.75   0
   1  -5  11   37.88    3.54   0
   1   5 -11   41.33    2.63   0
  -2  -5  11   10.28    3.29   0
   2  -5  11    7.89    3.28   0
   2   5 -11   11.58    3.43   0
   3  -5 -11   10.40    2.46   0
  -3  -5  11   10.05    2.41   0
   3  -5  11    8.34    3.84   0
  -3  -5 -11    7.68    5.56   0
   3   5 -11    9.95    2.51   0
  -3  -5 -11    6.64    4.86   0
  -4  -5  11   20.09    2.52   0
   4  -5 -11   17.22    2.59   0
   4  -5  11   21.36    3.80   0
   4   5 -11   22.62    2.59   0
  -5  -5  11   12.60    3.70   0
   5  -5 -11    9.21    2.61   0
   5  -5  11   13.52    4.78   0
   5   5 -11    9.28    2.68   0
   6  -5 -11    6.70    3.99   0
  -6  -5  11    5.87    4.00   0
   6  -5  11    4.24    5.19   0
   6   5 -11    2.97    4.07   0
   7  -5 -11    0.90    3.17   0
   7  -5  11    1.74    6.35   0
   7  -5  11    2.94    7.26   0
   7   5 -11   -2.01    3.19   0
   8  -5 -11    0.48    4.94   0
   8   5 -11   -4.73    4.78   0
   0   6 -11    4.25    2.43   0
   0  -6  11    1.16    2.38   0
  -1  -6  11   22.44    3.44   0
   1  -6  11   20.48    3.50   0
   1   6 -11   27.51    3.53   0
  -2  -6  11  134.99    4.04   0
   2  -6  11  134.17    3.45   0
   2   6 -11  157.41    3.33   0
  -3  -6  11   60.33    3.80   0
   3  -6  11   63.31    4.32   0
  -3  -6 -11   70.47    4.79   0
   3   6 -11   60.06    3.68   0
  -4  -6  11   14.41    3.68   0
   4  -6  11   19.64    3.88   0
  -4  -6 -11   14.86    6.74   0
  -4  -6 -11   15.72    7.29   0
   4   6 -11   19.21    2.66   0
   5  -6 -11    8.40    3.67   0
  -5  -6  11   13.51    3.79   0
   5   6 -11   12.98    3.88   0
   5  -6  11   14.50    4.03   0
  -6  -6  11   16.90    4.28   0
   6  -6 -11   12.29    4.07   0
   6   6 -11   18.53    3.15   0
   6  -6  11   16.93    4.41   0
   7  -6 -11    3.39    3.25   0
   7  -6  11    2.08    5.96   0
   7   6 -11    4.06    4.65   0
   8  -6 -11    2.79    3.55   0
   8  -6  11    2.34    7.77   0
   8   6 -11   11.91    5.14   0
   8  -6  11    1.11    8.56   0
   0   7 -11   73.48    4.00   0
   0  -7  11   64.21    2.88   0
  -1  -7  11   16.41    3.50   0
   1  -7  11   20.79    3.74   0
   1   7 -11   27.65    2.65   0
  -2  -7  11    9.34    3.52   0
   2  -7  11    9.28    2.68   0
   2   7 -11   10.58    2.63   0
  -3  -7  11   12.95    3.59   0
   3  -7  11   15.29    3.68   0
  -3  -7 -11   16.09    4.22   0
   3   7 -11   17.53    3.63   0
  -4  -7  11   38.08    3.83   0
  -4  -7 -11   39.74    5.29   0
   4   7 -11   49.42    3.92   0
   4  -7  11   39.24    4.20   0
   5  -7 -11    7.89    2.82   0
  -5  -7  11    5.88    2.87   0
   5   7 -11    9.67    4.03   0
   5  -7  11    9.83    4.15   0
   6  -7 -11   14.62    4.12   0
  -6  -7  11   12.29    3.07   0
   6   7 -11   10.21    4.31   0
   6  -7  11   10.90    4.63   0
  -7  -7  11   14.02    3.27   0
   7  -7 -11    9.22    4.58   0
   7   7 -11   13.52    4.71   0
   7  -7  11   12.89    5.06   0
   0  -8  11   94.33    4.20   0
  -1  -8  11    3.94    3.44   0
   1  -8  11   -0.61    2.59   0
   1   8 -11   -1.39    3.79   0
  -2  -8  11   45.32    2.85   0
   2  -8  11   45.03    3.20   0
   2   8 -11   58.07    3.89   0
  -3  -8  11    2.99    2.55   0
  -3  -8 -11    2.50    4.32   0
   3   8 -11    6.01    2.58   0
   3  -8  11    3.30    3.82   0
  -4  -8  11    8.36    3.77   0
  -4  -8 -11    3.09    5.19   0
   4   8 -11    1.08    3.81   0
   4  -8  11    6.41    3.90   0
  -5  -8  11    5.40    4.11   0
  -5  -8 -11    5.33    7.56   0
   5   8 -11    9.31    4.25   0
   5  -8  11    5.35    4.46   0
  -6  -8  11    8.85    4.40   0
   6  -8 -11    7.55    4.34   0
   6   8 -11    2.27    3.30   0
   6  -8  11    3.41    5.69   0
   7  -8 -11    0.47    4.85   0
  -7  -8  11    4.15    3.64   0
   7   8 -11    4.77    3.56   0
   7  -8  11    2.27    5.12   0
   0  -9  11   -3.43    3.50   0
  -1  -9  11    1.89    3.88   0
   1  -9  11    3.31    3.76   0
   1   9 -11   -0.04    2.78   0
  -2  -9  11   28.12    2.87   0
   2  -9  11   31.00    3.99   0
   2   9 -11   32.07    2.92   0
  -3  -9  11    3.84    2.78   0
  -3  -9 -11    6.10    4.36   0
   3   9 -11    0.54    3.89   0
   3  -9  11    4.34    3.93   0
  -4  -9  11    8.67    3.98   0
   4   9 -11    7.65    2.79   0
   4  -9  11    5.44    4.14   0
  -4  -9 -11    5.93    5.50   0
  -5  -9  11    1.64    4.41   0
   5   9 -11   -0.82    3.07   0
  -5  -9 -11    2.32    5.42   0
   5  -9  11    4.36    3.31   0
  -6  -9  11   16.30    4.79   0
   6   9 -11    9.04    3.41   0
   6  -9  11    6.95    4.96   0
   0 -10  11    2.48    3.76   0
  -1 -10  11   15.76    2.88   0
   1 -10  11   18.89    4.07   0
  -2 -10  11    7.56    3.94   0
   2 -10  11    8.68    2.99   0
   2  10 -11    9.20    2.94   0
  -2 -10 -11   10.45    4.28   0
  -3 -10  11   13.97    4.02   0
   3  10 -11   22.10    4.17   0
  -3 -10 -11   17.34    5.57   0
   3 -10  11   18.12    4.12   0
  -4 -10  11    1.67    4.10   0
   4  10 -11    3.49    3.05   0
   4 -10  11    3.29    4.30   0
  -4 -10 -11   10.41    4.95   0
  -5 -10  11   -2.46    4.60   0
   5  10 -11    2.88    4.50   0
  -5 -10 -11    5.47    5.72   0
   5 -10  11    5.42    4.68   0
  -6 -10  11    4.11    3.48   0
  -6 -10 -11    4.83    9.63   0
   6  10 -11    7.26    4.87   0
   6 -10  11    6.89    5.25   0
   0 -11  11   18.69    3.00   0
  -1 -11  11    4.53    2.81   0
   1 -11  11    3.29    2.93   0
  -2 -11  11   10.97    4.00   0
   2 -11  11    9.27    4.50   0
  -2 -11 -11    8.67    4.53   0
  -3 -11  11   -2.36    4.31   0
   3  11 -11   -5.28    4.39   0
  -3 -11 -11   -0.70    4.66   0
   3 -11  11    3.20    4.28   0
  -4 -11  11    5.66    4.37   0
   4  11 -11    5.32    3.20   0
   4 -11  11    9.23    4.68   0
  -4 -11 -11   10.03    6.45   0
  -5 -11  11    3.74    4.87   0
   5  11 -11    1.70    4.81   0
  -5 -11 -11    2.82    5.14   0
   5 -11  11   -0.39    4.93   0
   0 -12  11    4.42    4.34   0
  -1 -12  11    4.04    4.27   0
   1 -12  11    3.48    4.50   0
  -2 -12  11    3.33    3.17   0
   2 -12  11    3.14    4.41   0
  -2 -12 -11    3.43    4.61   0
  -3 -12  11    0.69    4.53   0
  -3 -12 -11   -1.25    5.12   0
   3 -12  11    0.74    4.62   0
  -4 -12  11    9.46    4.72   0
   4  12 -11   -0.32    3.32   0
   4 -12  11    3.12    4.90   0
  -4 -12 -11    0.36    5.45   0
   0 -13  11    2.53    4.47   0
  -1 -13  11   10.07    3.16   0
   1 -13  11    2.11    4.66   0
  -1 -13 -11   10.80    4.80   0
  -2 -13  11   17.45    4.67   0
   2 -13  11    9.15    4.87   0
  -2 -13 -11   17.24    5.07   0
  -3 -13  11    6.07    3.48   0
  -3 -13 -11    3.88    4.01   0
   3 -13  11    5.62    5.01   0
   0 -14  11    3.06    5.00   0
  -1 -14  11    2.37    3.38   0
   1 -14  11    2.13    3.64   0
  -1 -14 -11    3.68    5.17   0
  -2 -14  11    5.79    5.16   0
   2 -14  11   -2.75    5.18   0
  -2 -14 -11    1.35    3.78   0
   0   0 -12  222.07    4.51   0
  -1   0 -12    1.94    3.03   0
   1   0 -12   -1.83    2.93   0
  -2   0 -12    4.43    4.14   0
   2   0 -12    3.40    3.17   0
   3   0 -12   22.17    3.45   0
   4   0 -12   25.41    3.43   0
   5   0 -12   14.57    3.51   0
   6   0 -12    6.17    2.61   0
   7   0 -12   -0.19    4.09   0
   8   0 -12    3.59    3.28   0
   0   1 -12   11.30    3.21   0
   0  -1  12   10.61    2.13   0
   0  -1 -12   12.81    3.23   0
   1  -1 -12   14.84    3.00   0
  -1   1 -12   12.34    3.55   0
   1   1 -12   10.80    3.28   0
  -1  -1 -12   14.92    3.30   0
   2  -1 -12   65.39    3.63   0
  -2   1 -12   88.09    5.09   0
   2   1 -12   73.82    2.78   0
  -2  -1 -12   80.82    5.28   0
   3  -1 -12   60.79    2.72   0
   3   1 -12   57.63    3.73   0
   4  -1 -12   19.20    3.55   0
   4   1 -12   16.74    3.52   0
   5  -1 -12   15.20    2.45   0
   5   1 -12    9.38    2.63   0
   6  -1 -12    7.79    3.76   0
   6   1 -12    5.90    2.69   0
   7  -1 -12    8.41    2.98   0
   7   1 -12   13.52    4.20   0
   8  -1 -12    3.67    4.71   0
   8   1 -12   -2.19    3.38   0
   0  -2 -12  144.70    4.26   0
   0  -2  12  136.75    3.31   0
   0   2 -12  158.69    4.19   0
   1  -2 -12  224.44    4.45   0
  -1   2 -12  269.13    5.19   0
  -1  -2  12  209.35    3.76   0
   1   2 -12  251.63    4.64   0
   1  -2  12  218.56    4.95   0
  -1  -2 -12  233.00    5.07   0
  -2   2 -12   35.99    3.85   0
   2  -2 -12   37.31    3.42   0
  -2  -2  12   26.80    3.48   0
   2   2 -12   30.88    3.47   0
  -2  -2 -12   32.82    4.68   0
   2  -2  12   31.50    4.38   0
  -3  -2  12  222.66    4.67   0
   3  -2 -12  235.86    4.55   0
   3   2 -12  261.56    3.83   0
   3  -2  12  228.06    6.67   0
   4  -2 -12   37.19    3.80   0
   4   2 -12   33.71    2.59   0
   5  -2 -12   -1.65    3.66   0
   5   2 -12   -0.87    2.55   0
   6  -2 -12    6.79    3.89   0
   6   2 -12   -0.16    3.85   0
   7  -2 -12   17.70    4.24   0
   7   2 -12   10.68    3.17   0
   8  -2 -12    0.51    3.36   0
   8   2 -12    1.55    4.82   0
   0  -3 -12  191.87    4.47   0
   0  -3  12  179.49    4.50   0
   0   3 -12  209.39    3.83   0
  -1  -3  12  168.96    3.54   0
   1  -3 -12  172.58    4.17   0
  -1   3 -12  208.74    4.88   0
   1  -3  12  171.90    4.58   0
  -1  -3 -12  169.84    4.46   0
   1   3 -12  197.83    3.72   0
   2  -3 -12   61.72    3.61   0
  -2  -3  12   57.49    3.64   0
   2   3 -12   64.28    3.61   0
   2  -3  12   61.44    3.93   0
  -2  -3 -12   62.80    5.00   0
   3  -3 -12   16.59    3.62   0
  -3  -3  12   20.84    2.48   0
   3   3 -12   18.63    3.62   0
   3  -3  12   16.10    3.72   0
  -4  -3  12   73.10    3.82   0
   4  -3 -12   69.32    3.91   0
   4   3 -12   78.88    2.90   0
   4  -3  12   63.48    6.01   0
   5  -3 -12   22.29    3.64   0
   5   3 -12   25.91    3.83   0
   6  -3 -12   14.05    2.90   0
   6   3 -12   19.12    2.88   0
   7  -3 -12    0.16    4.39   0
   7   3 -12    6.17    3.09   0
   8  -3 -12    3.79    3.29   0
   8   3 -12    3.70    4.89   0
   0  -4 -12   12.71    3.39   0
   0  -4  12   10.35    3.37   0
   0   4 -12   17.88    3.55   0
  -1   4 -12   16.71    3.55   0
   1  -4 -12   15.89    3.36   0
  -1  -4  12   16.73    3.38   0
   1  -4  12   13.21    3.43   0
  -1  -4 -12   16.65    3.50   0
   1   4 -12   22.46    2.50   0
   2  -4 -12   -0.05    3.24   0
  -2  -4  12    3.16    3.30   0
  -2  -4 -12    1.82    3.48   0
   2  -4  12    3.25    3.32   0
   2   4 -12    3.75    3.39   0
  -3  -4  12    3.50    3.59   0
   3  -4 -12   -0.59    2.48   0
   3   4 -12   -0.16    2.56   0
  -3  -4 -12    2.63    6.25   0
  -3  -4 -12    3.12    7.27   0
   3  -4  12    1.97    3.39   0
  -4  -4  12   12.42    3.43   0
   4  -4 -12   11.28    2.53   0
   4   4 -12   17.31    2.64   0
   4  -4  12   14.71    4.52   0
   5  -4 -12    9.13    3.62   0
  -5  -4  12    0.48    3.64   0
   5   4 -12    5.88    3.73   0
   5  -4  12    6.85    5.57   0
   6  -4 -12    0.19    3.91   0
   6   4 -12    3.50    3.91   0
   7  -4 -12   10.23    4.30   0
   7   4 -12    3.45    3.04   0
   8  -4 -12    1.54    3.58   0
   8   4 -12    3.96    5.10   0
   0   5 -12   31.76    3.62   0
   0  -5  12   26.72    3.46   0
  -1  -5  12   11.68    2.43   0
  -1   5 -12   14.29    2.68   0
   1   5 -12   12.80    3.42   0
   1  -5  12   12.06    2.54   0
  -1  -5 -12   10.11    3.59   0
   2  -5 -12   61.52    2.65   0
  -2  -5  12   68.30    2.97   0
   2  -5  12   66.59    4.09   0
   2   5 -12   75.18    3.90   0
  -2  -5 -12   62.26    3.99   0
   3  -5 -12   -2.41    2.47   0
  -3  -5  12    2.14    3.38   0
   3  -5  12    1.95    3.77   0
  -3  -5 -12    1.62    4.90   0
  -3  -5 -12    0.89    4.33   0
   3   5 -12   -0.40    3.64   0
   4  -5 -12   16.01    3.68   0
  -4  -5  12   12.66    2.63   0
   4  -5  12   21.10    4.85   0
   4   5 -12   22.03    3.55   0
   5  -5 -12   10.39    2.77   0
  -5  -5  12    5.12    3.68   0
   5  -5  12    6.98    4.89   0
   5   5 -12    8.79    2.73   0
   6  -5 -12   20.64    3.98   0
  -6  -5  12   15.32    2.97   0
   6  -5  12   19.35    6.43   0
   6   5 -12   18.11    3.08   0
   7  -5 -12   -1.21    4.46   0
   7   5 -12    5.28    4.49   0
   0   6 -12   10.42    3.39   0
   0  -6  12    7.29    3.45   0
  -1  -6  12    8.77    2.29   0
   1   6 -12   11.69    2.38   0
   1  -6  12    6.26    3.63   0
  -2  -6  12    4.23    3.53   0
   2  -6  12    4.28    3.50   0
   2   6 -12    4.29    2.59   0
  -3  -6  12   10.26    2.59   0
  -3  -6 -12   10.80    4.52   0
   3  -6  12   12.81    3.84   0
  -3  -6 -12   10.04    5.19   0
   3   6 -12    7.00    3.70   0
  -4  -6  12   20.83    3.70   0
   4  -6 -12   20.00    2.78   0
   4  -6  12   20.61    4.12   0
   4   6 -12   23.47    2.78   0
   5  -6 -12   13.57    2.74   0
  -5  -6  12    9.87    3.92   0
   5  -6  12   12.57    5.01   0
   5   6 -12   13.34    3.92   0
  -6  -6  12    5.20    3.11   0
   6  -6 -12   -2.90    4.07   0
   6  -6  12    1.98    4.43   0
   6   6 -12    5.96    4.17   0
   7  -6 -12    4.30    3.29   0
   7  -6  12    3.85    6.93   0
   7   6 -12    5.43    4.80   0
   0   7 -12   13.39    2.80   0
   0  -7  12   10.34    3.62   0
  -1  -7  12   -1.17    2.49   0
   1  -7  12    1.31    3.74   0
   1   7 -12   -1.94    3.59   0
  -2  -7  12   47.03    3.84   0
   2  -7  12   42.50    2.88   0
   2   7 -12   46.48    2.89   0
  -3  -7  12   11.88    2.70   0
   3  -7  12   16.40    3.82   0
  -3  -7 -12   16.10    5.40   0
   3   7 -12   11.88    3.78   0
  -4  -7  12    6.96    2.66   0
   4  -7  12    8.69    4.11   0
  -4  -7 -12    7.17    6.49   0
  -4  -7 -12    4.94    5.79   0
   4   7 -12    5.39    3.79   0
   5  -7 -12   27.00    4.04   0
  -5  -7  12   19.12    4.15   0
   5  -7  12   23.28    4.44   0
   5   7 -12   22.43    4.15   0
  -6  -7  12    9.33    4.38   0
   6  -7 -12    1.66    3.09   0
   6  -7  12    4.96    5.61   0
   6   7 -12    9.05    4.62   0
   7  -7 -12    1.42    4.77   0
  -7  -7  12   -5.45    4.97   0
   7  -7  12    2.72    6.15   0
   7   7 -12   -0.78    4.89   0
   0  -8  12   56.54    3.12   0
  -1  -8  12    8.64    3.79   0
   1  -8  12   15.69    3.81   0
   1   8 -12   18.24    2.92   0
  -2  -8  12    0.26    2.67   0
   2  -8  12   -0.56    3.76   0
   2   8 -12    7.15    3.85   0
  -3  -8  12    6.13    3.84   0
   3  -8  12   -0.57    3.81   0
  -3  -8 -12    0.20    5.31   0
   3   8 -12   -0.07    2.75   0
  -4  -8  12   18.43    4.05   0
  -4  -8 -12   17.15    6.19   0
   4  -8  12   17.34    4.31   0
   4   8 -12   20.04    4.16   0
   5  -8 -12    6.13    2.99   0
  -5  -8  12    9.87    4.17   0
   5  -8  12    7.08    4.54   0
   5   8 -12    9.50    4.19   0
  -6  -8  12    2.72    3.31   0
   6  -8 -12    5.77    4.64   0
   6  -8  12    4.23    4.84   0
   6   8 -12    0.52    3.33   0
   7  -8 -12    5.68    5.05   0
   7   8 -12    5.61    4.99   0
   0  -9  12   25.58    3.99   0
  -1  -9  12    3.86    4.06   0
   1  -9  12   12.95    3.87   0
   1   9 -12   17.15    4.07   0
  -2  -9  12   10.97    2.98   0
   2  -9  12   10.90    2.88   0
   2   9 -12   14.65    4.03   0
  -3  -9  12    8.79    4.12   0
   3  -9  12   12.73    2.92   0
   3   9 -12   11.08    3.00   0
  -3  -9 -12   15.15    5.77   0
  -4  -9  12    1.61    4.10   0
   4  -9  12   -2.31    4.31   0
   4   9 -12    1.32    4.09   0
  -4  -9 -12   -1.46    5.56   0
  -5  -9  12    7.85    4.46   0
  -5  -9 -12    7.31    7.55   0
   5   9 -12   10.15    3.23   0
   5  -9  12    8.66    4.66   0
  -6  -9  12    4.87    3.46   0
   6  -9 -12    3.82    4.64   0
   6   9 -12   -1.65    3.47   0
   6  -9  12    0.71    6.19   0
   0 -10  12    6.57    2.92   0
  -1 -10  12    4.91    2.92   0
   1 -10  12   10.74    2.83   0
  -2 -10  12   -4.14    4.22   0
   2 -10  12    5.57    4.20   0
   2  10 -12    3.65    4.19   0
  -2 -10 -12   -0.86    4.34   0
  -3 -10  12    1.05    2.89   0
   3 -10  12    3.55    3.14   0
   3  10 -12    0.80    4.26   0
  -3 -10 -12    3.87    4.67   0
  -4 -10  12   12.69    4.43   0
   4  10 -12    1.64    4.35   0
  -4 -10 -12    4.40    6.36   0
   4 -10  12    1.67    3.29   0
  -5 -10  12    0.96    4.72   0
   5  10 -12    0.94    3.26   0
  -5 -10 -12    1.95    7.04   0
   5 -10  12    3.59    4.79   0
   6  10 -12   -0.74    3.68   0
   0 -11  12    4.78    2.95   0
  -1 -11  12   -1.29    3.03   0
   1 -11  12    2.92    4.15   0
  -2 -11  12   28.51    3.31   0
   2 -11  12   23.93    4.51   0
  -2 -11 -12   31.19    4.71   0
  -3 -11  12    1.05    4.42   0
   3 -11  12    0.47    4.38   0
   3  11 -12    0.44    4.45   0
  -3 -11 -12   -2.03    4.85   0
  -4 -11  12    7.60    4.52   0
   4  11 -12    4.83    4.77   0
  -4 -11 -12    1.87    5.34   0
   4 -11  12    5.46    4.79   0
  -5 -11  12    1.59    3.62   0
   5  11 -12    4.65    3.62   0
  -5 -11 -12    0.02    6.75   0
   5 -11  12    3.15    5.13   0
   0 -12  12   18.09    4.44   0
  -1 -12  12   -0.58    4.61   0
   1 -12  12    3.28    3.26   0
  -2 -12  12    1.01    4.59   0
   2 -12  12    3.16    3.23   0
  -2 -12 -12    2.44    4.86   0
  -3 -12  12    9.27    4.70   0
   3 -12  12    2.81    4.86   0
  -3 -12 -12    4.11    5.11   0
  -4 -12  12   15.34    4.96   0
   4  12 -12   12.59    4.99   0
  -4 -12 -12    6.88    7.07   0
   4 -12  12   15.09    5.09   0
   0 -13  12    7.78    3.38   0
  -1 -13  12    6.75    3.56   0
   1 -13  12    9.36    3.49   0
  -1 -13 -12    6.45    5.11   0
  -2 -13  12    3.74    3.29   0
   2 -13  12    1.10    3.31   0
  -2 -13 -12   -0.68    3.68   0
  -3 -13  12    1.33    3.64   0
   3 -13  12    8.43    5.27   0
  -3 -13 -12    6.59    5.61   0
  -1   0 -13   48.09    3.86   0
   1   0 -13   38.09    3.43   0
  -2   0 -13    8.89    4.35   0
   2   0 -13    5.02    3.33   0
   3   0 -13   16.16    3.58   0
   4   0 -13    4.56    2.46   0
   5   0 -13   38.01    2.77   0
   6   0 -13    0.64    2.66   0
   7   0 -13   23.54    3.26   0
   8   0 -13   -7.55    3.66   0
   0   1 -13   18.71    3.53   0
   0  -1 -13   18.63    3.37   0
  -1   1 -13  134.40    4.47   0
   1  -1 -13  116.09    3.13   0
   1   1 -13  123.41    4.09   0
  -1  -1 -13  119.27    4.34   0
   2  -1 -13    3.48    3.22   0
  -2   1 -13    2.24    4.28   0
   2   1 -13    0.87    3.38   0
  -2  -1 -13    0.54    4.14   0
   3  -1 -13   52.00    2.83   0
   3   1 -13   58.40    3.82   0
   4  -1 -13    9.66    3.60   0
   4   1 -13   10.03    2.54   0
   5  -1 -13   52.76    4.09   0
   5   1 -13   63.47    4.01   0
   6  -1 -13    2.51    2.89   0
   6   1 -13    3.95    3.74   0
   7  -1 -13   -0.85    3.09   0
   7   1 -13    2.43    4.39   0
   8  -1 -13   -0.01    5.04   0
   8   1 -13    2.87    4.99   0
   0  -2 -13    2.90    3.27   0
   0  -2  13    3.98    2.28   0
   0   2 -13    1.27    3.44   0
   1  -2 -13   63.63    3.72   0
  -1   2 -13   79.62    4.09   0
  -1  -2  13   61.30    3.77   0
   1   2 -13   76.60    3.81   0
   1  -2  13   61.47    3.81   0
  -1  -2 -13   66.05    4.04   0
  -2  -2  13  120.24    3.14   0
   2  -2 -13  134.53    3.21   0
  -2   2 -13  167.60    5.22   0
  -2  -2 -13  146.35    5.07   0
   2   2 -13  144.18    4.02   0
   2  -2  13  128.26    4.71   0
   3  -2 -13   71.55    3.05   0
   3   2 -13   71.59    3.09   0
   4  -2 -13   14.02    2.62   0
   4   2 -13   19.46    2.78   0
   5  -2 -13   13.07    3.88   0
   5   2 -13   14.30    2.74   0
   6  -2 -13    1.25    3.97   0
   6   2 -13    9.59    4.00   0
   7  -2 -13   -0.27    4.21   0
   7   2 -13    3.50    4.49   0
   8  -2 -13    1.31    4.95   0
   8   2 -13    7.16    4.94   0
   0  -3  13   45.56    3.73   0
   0  -3 -13   37.48    3.49   0
   0   3 -13   48.00    3.82   0
  -1  -3  13   76.74    3.86   0
  -1   3 -13  104.09    4.15   0
   1  -3 -13   84.11    3.96   0
  -1  -3 -13   89.75    4.23   0
   1  -3  13   81.65    4.10   0
   1   3 -13  100.40    3.90   0
  -2   3 -13   12.93    3.83   0
   2  -3 -13   13.08    3.28   0
  -2  -3  13   10.14    3.29   0
   2   3 -13   15.91    3.51   0
  -2  -3 -13    8.01    4.30   0
   2  -3  13    6.99    3.60   0
   3  -3 -13   30.02    3.72   0
  -3  -3  13   33.60    3.67   0
   3  -3  13   28.32    4.57   0
   3   3 -13   37.68    3.70   0
  -4  -3  13    3.50    2.57   0
   4  -3 -13    9.73    3.65   0
   4  -3  13    6.79    5.36   0
   4   3 -13   14.58    2.60   0
   5  -3 -13   16.81    3.90   0
   5   3 -13   12.70    3.88   0
   6  -3 -13   11.47    3.93   0
   6   3 -13   13.47    4.13   0
   7  -3 -13   -2.66    4.44   0
   7   3 -13    0.44    4.48   0
   8  -3 -13    2.85    5.07   0
   8   3 -13   -3.72    3.72   0
   0  -4 -13   81.64    3.72   0
   0  -4  13   82.43    3.88   0
   0   4 -13  101.55    4.04   0
  -1   4 -13   19.34    3.62   0
   1  -4 -13   16.49    3.41   0
  -1  -4  13   16.65    3.41   0
  -1  -4 -13   17.77    3.26   0
   1  -4  13   17.06    3.47   0
   1   4 -13   15.74    3.52   0
  -2  -4  13   58.05    2.76   0
   2  -4 -13   66.14    3.96   0
   2  -4  13   69.86    4.85   0
  -2  -4 -13   71.62    4.23   0
   2   4 -13   82.97    3.90   0
   3  -4 -13   10.62    2.53   0
  -3  -4  13   11.36    3.51   0
   3   4 -13   13.15    3.61   0
   3  -4  13   15.80    3.73   0
  -3  -4 -13   14.68    9.22   0
  -3  -4 -13   15.53    9.29   0
   4  -4 -13   26.53    3.77   0
  -4  -4  13   18.44    3.83   0
   4   4 -13   22.14    2.80   0
   4  -4  13   22.52    4.86   0
  -5  -4  13    3.04    2.63   0
   5  -4 -13    7.17    3.86   0
   5   4 -13    7.35    2.71   0
   5  -4  13    3.64    6.51   0
   6  -4 -13   10.09    4.09   0
   6   4 -13   15.00    2.92   0
   7  -4 -13    2.27    3.18   0
   7   4 -13    2.34    4.71   0
   0  -5  13   74.49    4.12   0
   0   5 -13   86.70    4.04   0
   0  -5 -13   77.70    3.87   0
  -1   5 -13    3.83    3.53   0
  -1  -5  13    5.12    2.51   0
   1  -5 -13    5.27    3.59   0
   1  -5  13    1.77    3.33   0
  -1  -5 -13    2.35    3.57   0
   1   5 -13    3.97    2.56   0
   2  -5 -13    8.36    3.44   0
  -2  -5  13    4.63    2.50   0
  -2  -5 -13    2.45    3.55   0
   2   5 -13    8.43    2.51   0
   2  -5  13    1.56    3.64   0
  -3  -5  13   10.17    3.57   0
   3  -5 -13   11.15    2.60   0
  -3  -5 -13    5.84    5.87   0
  -3  -5 -13    6.73    5.94   0
   3  -5  13    5.93    3.76   0
   3   5 -13   13.48    3.56   0
   4  -5 -13   17.28    2.81   0
  -4  -5  13   14.60    3.85   0
   4  -5  13   16.67    4.00   0
   4   5 -13   15.40    3.83   0
   5  -5 -13    6.40    4.05   0
  -5  -5  13    1.28    2.92   0
   5  -5  13    7.94    5.17   0
   5   5 -13   12.67    3.90   0
   6  -5 -13    6.73    4.24   0
   6  -5  13    2.46    7.83   0
   6   5 -13    1.93    4.30   0
   7  -5 -13    7.45    4.61   0
   7   5 -13   -0.93    4.80   0
   0   6 -13    0.59    3.64   0
   0  -6  13    4.40    3.54   0
  -1  -6  13   10.73    3.57   0
  -1   6 -13   16.56    3.62   0
   1   6 -13   10.03    2.67   0
   1  -6  13   12.19    3.54   0
   2  -6 -13    0.95    3.67   0
  -2  -6  13    3.84    3.60   0
  -2  -6 -13    1.75    3.72   0
   2  -6  13    1.43    3.71   0
   2   6 -13    2.87    2.60   0
   3  -6 -13   13.96    3.59   0
  -3  -6  13    9.15    3.81   0
  -3  -6 -13   11.13    4.66   0
  -3  -6 -13   13.21    5.37   0
   3  -6  13   11.89    3.95   0
   3   6 -13   15.75    3.77   0
  -4  -6  13   -2.13    3.70   0
   4  -6 -13    0.97    3.84   0
   4  -6  13    3.19    4.01   0
   4   6 -13    0.24    3.80   0
  -5  -6  13    3.95    2.86   0
   5  -6 -13    7.04    4.13   0
   5  -6  13    5.06    4.20   0
   5   6 -13    3.87    2.89   0
   6  -6 -13    1.57    4.36   0
  -6  -6  13   12.07    4.23   0
   6  -6  13    4.53    5.65   0
   6   6 -13    8.20    4.29   0
   7  -6 -13    7.81    4.82   0
   7   6 -13    6.18    3.56   0
   0   7 -13   15.55    3.91   0
   0  -7  13    8.76    3.72   0
  -1  -7  13    9.36    2.69   0
   1   7 -13   16.08    3.75   0
   1  -7  13   19.82    4.05   0
  -2  -7  13   -2.91    3.78   0
   2  -7  13    4.37    3.63   0
   2   7 -13    5.91    2.68   0
  -3  -7  13   -2.18    3.89   0
  -3  -7 -13   -0.70    4.67   0
   3  -7  13    0.50    3.86   0
  -3  -7 -13    1.48    5.30   0
   3   7 -13    6.43    3.96   0
   4  -7 -13    4.76    2.81   0
  -4  -7  13    9.04    2.83   0
   4  -7  13    6.29    4.12   0
   4   7 -13    7.76    2.96   0
   5  -7 -13    0.63    4.31   0
  -5  -7  13    6.60    4.20   0
   5  -7  13    3.96    5.41   0
   5   7 -13    0.72    4.13   0
   6  -7 -13    1.92    3.14   0
  -6  -7  13    5.83    3.18   0
   6  -7  13    3.90    5.97   0
   6   7 -13   -1.14    4.65   0
   7  -7 -13    2.67    4.92   0
   7   7 -13    7.95    3.61   0
   0   8 -13   26.74    2.75   0
   0  -8  13   21.21    3.80   0
  -1  -8  13    4.09    3.66   0
   1   8 -13    4.04    2.75   0
   1  -8  13    4.95    3.92   0
  -2  -8  13    3.15    3.95   0
   2  -8  13    1.05    2.94   0
   2   8 -13    4.19    3.90   0
  -3  -8  13   19.60    2.93   0
   3  -8  13   17.66    4.16   0
  -3  -8 -13   20.27    4.82   0
   3   8 -13   25.66    4.16   0
  -4  -8  13   23.15    4.01   0
  -4  -8 -13   18.15    5.83   0
   4  -8  13   15.07    4.47   0
  -4  -8 -13   20.28    6.35   0
   4   8 -13   22.09    4.26   0
  -5  -8  13    1.86    3.14   0
   5  -8 -13    5.40    4.41   0
   5  -8  13    1.95    4.64   0
   5   8 -13   -0.41    4.36   0
  -6  -8  13   -2.49    4.80   0
   6  -8 -13    1.05    4.59   0
   6  -8  13    5.38    5.06   0
   6   8 -13    5.58    3.50   0
   0  -9  13    2.90    3.90   0
  -1  -9  13    3.62    3.86   0
   1   9 -13    1.51    3.03   0
   1  -9  13   -2.55    3.97   0
  -2  -9  13   35.82    4.14   0
   2  -9  13   40.45    4.33   0
   2   9 -13   52.80    4.36   0
  -3  -9  13    3.60    2.94   0
   3  -9  13    2.92    4.18   0
   3   9 -13    6.05    3.00   0
  -3  -9 -13    2.23    5.83   0
  -4  -9  13   -0.14    4.34   0
  -4  -9 -13    2.66    5.86   0
   4  -9  13    4.79    4.42   0
   4   9 -13   -4.30    4.33   0
   5  -9 -13    5.36    4.65   0
  -5  -9  13    4.03    3.24   0
   5  -9  13    2.61    4.85   0
   5   9 -13    6.23    3.24   0
  -6  -9  13    2.66    4.98   0
   6  -9 -13    0.61    4.97   0
   6  -9  13    4.82    6.57   0
   6   9 -13    3.85    3.58   0
   0 -10  13    6.99    4.10   0
  -1 -10  13    5.11    2.81   0
   1 -10  13    6.34    4.21   0
  -2 -10  13    3.00    2.92   0
   2 -10  13    4.66    4.16   0
   2  10 -13    6.36    4.27   0
  -2 -10 -13    6.63    4.68   0
  -3 -10  13    2.33    4.43   0
   3 -10  13    2.05    4.51   0
   3  10 -13    5.27    3.21   0
  -3 -10 -13    3.53    4.96   0
  -4 -10  13    1.87    3.13   0
   4 -10  13    1.50    4.77   0
   4  10 -13    2.80    4.52   0
  -4 -10 -13    1.24    6.41   0
  -5 -10  13   -0.84    4.90   0
  -5 -10 -13    1.19    8.17   0
   5 -10  13    1.71    5.06   0
   5  10 -13   -1.10    3.39   0
   0 -11  13   14.01    3.24   0
  -1 -11  13    5.50    3.11   0
   1 -11  13    5.64    4.48   0
  -2 -11  13    9.89    3.14   0
   2 -11  13    1.24    3.22   0
  -2 -11 -13    6.65    4.93   0
  -3 -11  13    1.20    3.38   0
   3 -11  13    4.75    4.66   0
   3  11 -13    0.82    3.28   0
  -3 -11 -13    2.33    5.07   0
  -4 -11  13    8.94    4.79   0
   4 -11  13    3.95    5.06   0
   4  11 -13    7.27    4.85   0
  -4 -11 -13    3.89    5.62   0
   0 -12  13   18.90    4.57   0
  -1 -12  13   10.98    3.36   0
   1 -12  13    9.62    4.83   0
  -2 -12  13    5.33    3.30   0
   2 -12  13    8.56    4.94   0
  -2 -12 -13    5.17    5.11   0
  -3 -12  13    6.40    3.46   0
   3 -12  13    6.51    5.07   0
  -3 -12 -13    7.22    5.51   0
   0 -13  13    1.91    3.67   0
  -1 -13  13   19.56    5.26   0
   1 -13  13    9.94    3.81   0
  -1 -13 -13   18.20    5.44   0
  -2 -13  13    9.09    5.22   0
   2 -13  13   13.92    5.25   0
  -2 -13 -13   14.50    5.72   0
   0   0 -14    7.22    2.26   0
  -1   0 -14    3.16    4.06   0
   1   0 -14   -1.79    3.53   0
   2   0 -14   13.10    3.39   0
  -2   0 -14    9.84    4.34   0
   3   0 -14   47.78    2.75   0
   4   0 -14   -0.68    2.63   0
   5   0 -14   21.05    3.95   0
   6   0 -14    2.86    4.05   0
   7   0 -14    1.47    3.37   0
   0   1 -14   33.16    3.52   0
   0  -1 -14   28.20    3.45   0
   1  -1 -14   45.42    3.67   0
  -1   1 -14   57.34    3.91   0
   1   1 -14   54.57    3.53   0
  -1  -1 -14   53.08    4.64   0
  -2   1 -14    6.34    4.45   0
   2  -1 -14    6.10    2.60   0
   2   1 -14    6.03    3.36   0
  -2  -1 -14    4.78    4.28   0
   3  -1 -14   33.52    2.70   0
   3   1 -14   45.10    3.71   0
   4  -1 -14    0.39    3.74   0
   4   1 -14    1.26    3.77   0
   5  -1 -14    6.70    2.76   0
   5   1 -14    7.24    3.80   0
   6  -1 -14    1.13    3.96   0
   6   1 -14   -5.00    3.95   0
   7  -1 -14   14.82    4.63   0
   7   1 -14    9.24    3.28   0
   0  -2  14   31.38    3.61   0
   0   2 -14   37.89    3.60   0
   0  -2 -14   35.30    3.56   0
   1  -2 -14   75.89    3.91   0
  -1  -2  14   71.68    3.60   0
  -1   2 -14   83.41    4.10   0
   1  -2  14   65.01    4.12   0
   1   2 -14   76.24    2.85   0
  -1  -2 -14   75.90    4.18   0
   2  -2 -14   10.60    3.36   0
  -2   2 -14   16.97    4.07   0
  -2  -2 -14   17.30    4.36   0
   2   2 -14   15.86    3.55   0
   3  -2 -14   19.29    3.58   0
   3   2 -14   15.69    3.59   0
   4  -2 -14   14.25    2.68   0
   4   2 -14   12.39    3.67   0
   5  -2 -14   12.13    2.81   0
   5   2 -14   13.32    2.75   0
   6  -2 -14   10.13    3.04   0
   6   2 -14   10.22    4.18   0
   7  -2 -14    4.93    3.31   0
   7   2 -14    8.15    4.69   0
   0  -3 -14   72.67    3.01   0
   0  -3  14   61.30    4.02   0
   0   3 -14   80.79    3.90   0
   1  -3 -14    3.99    3.56   0
  -1   3 -14    5.84    3.61   0
  -1  -3  14   14.56    3.54   0
  -1  -3 -14    5.79    3.50   0
   1  -3  14    7.53    3.57   0
   1   3 -14    6.62    3.40   0
  -2   3 -14    2.60    3.85   0
  -2  -3  14    1.16    2.47   0
   2  -3 -14    1.42    3.52   0
   2   3 -14    2.62    3.51   0
   2  -3  14   -2.26    3.62   0
  -2  -3 -14    1.14    4.20   0
  -3  -3  14   30.12    3.71   0
   3  -3 -14   34.71    2.57   0
   3   3 -14   34.31    3.78   0
   3  -3  14   33.42    3.92   0
   4  -3 -14   38.87    2.85   0
   4   3 -14   37.44    2.88   0
   5  -3 -14   11.56    4.02   0
   5   3 -14   20.44    3.90   0
   6  -3 -14    0.02    4.30   0
   6   3 -14   10.64    4.27   0
   7  -3 -14    5.00    3.28   0
   7   3 -14    5.17    4.71   0
   0   4 -14    2.00    3.62   0
   0  -4  14    5.44    2.35   0
   0  -4 -14    3.74    3.28   0
   1  -4 -14   43.65    2.85   0
  -1  -4  14   41.83    3.57   0
  -1   4 -14   59.02    4.05   0
  -1  -4 -14   45.00    3.91   0
   1  -4  14   44.25    3.86   0
   1   4 -14   56.09    2.99   0
   2  -4 -14   76.61    3.03   0
  -2  -4  14   74.69    4.15   0
   2  -4  14   74.52    4.27   0
   2   4 -14   80.88    3.95   0
  -2  -4 -14   80.78    4.43   0
   3  -4 -14    7.60    3.54   0
  -3  -4  14    3.53    3.71   0
   3  -4  14    2.80    3.73   0
   3   4 -14    2.86    3.81   0
  -4  -4  14    6.10    2.67   0
   4  -4 -14    5.02    2.69   0
   4  -4  14    4.90    4.73   0
   4   4 -14    0.75    3.89   0
   5  -4 -14   13.46    2.90   0
   5   4 -14   10.80    3.03   0
   6  -4 -14    7.14    2.96   0
   6   4 -14    9.05    4.40   0
   7  -4 -14   -2.12    3.25   0
   7   4 -14    2.78    4.71   0
   0  -5  14    2.10    3.59   0
   0   5 -14    5.43    3.75   0
   0  -5 -14    5.27    2.51   0
  -1  -5  14   16.61    3.69   0
   1  -5 -14   25.52    3.65   0
  -1   5 -14   21.84    3.71   0
   1  -5  14   23.65    3.72   0
  -1  -5 -14   22.89    3.76   0
   1   5 -14   21.45    3.74   0
  -2  -5  14   -2.89    3.56   0
   2  -5 -14    5.96    3.71   0
   2  -5  14   -0.19    3.67   0
  -2  -5 -14    4.05    4.36   0
   2   5 -14    0.06    3.58   0
  -3  -5  14   19.77    2.74   0
   3  -5 -14   13.99    3.65   0
   3  -5  14   18.98    4.85   0
  -3  -5 -14   20.11    7.07   0
  -3  -5 -14   18.41    6.32   0
   3   5 -14   16.31    3.89   0
   4  -5 -14   -5.24    3.97   0
  -4  -5  14    2.07    3.78   0
   4  -5  14    1.82    4.97   0
   4   5 -14    1.97    4.03   0
  -5  -5  14    0.29    3.99   0
   5  -5 -14    3.93    4.26   0
   5  -5  14    3.93    5.29   0
   5   5 -14    7.45    2.97   0
   6  -5 -14    1.91    4.44   0
   6   5 -14    2.57    3.15   0
   7  -5 -14    8.79    3.47   0
   7   5 -14    0.21    4.91   0
   0  -6  14    0.18    3.80   0
   0   6 -14   -0.95    3.74   0
   0  -6 -14    2.90    2.61   0
  -1   6 -14   23.83    4.04   0
  -1  -6  14   17.05    3.87   0
   1  -6 -14   20.22    2.61   0
   1  -6  14   16.48    3.84   0
  -1  -6 -14   23.47    3.79   0
   1   6 -14   19.55    3.09   0
  -2  -6  14    4.63    2.65   0
   2  -6 -14    1.79    3.75   0
  -2  -6 -14    1.94    3.75   0
   2   6 -14   -0.11    3.73   0
   2  -6  14    3.26    3.85   0
  -3  -6  14   10.31    3.87   0
   3  -6 -14   15.74    3.81   0
  -3  -6 -14   12.34    5.69   0
  -3  -6 -14   14.31    6.58   0
   3   6 -14   12.39    2.81   0
   3  -6  14   12.39    3.97   0
  -4  -6  14   -0.33    4.01   0
   4  -6 -14    7.90    3.90   0
   4   6 -14    2.39    3.01   0
   4  -6  14    1.10    5.05   0
   5  -6 -14   14.57    4.20   0
  -5  -6  14    9.08    4.39   0
   5   6 -14    8.65    4.39   0
   5  -6  14   10.14    5.63   0
  -6  -6  14   -2.56    3.11   0
   6  -6 -14   -2.75    4.62   0
   6  -6  14   -0.92    6.53   0
   6   6 -14    2.05    3.29   0
   0   7 -14   28.40    4.09   0
   0  -7  14   16.88    2.92   0
  -1  -7  14   19.23    3.81   0
   1   7 -14   27.14    3.95   0
   1  -7  14   20.52    3.81   0
   2  -7 -14    5.43    3.78   0
  -2  -7  14    1.50    2.74   0
  -2  -7 -14    4.13    3.81   0
   2   7 -14   -0.84    2.86   0
   2  -7  14    2.95    3.83   0
   3  -7 -14   10.07    4.01   0
  -3  -7  14   17.62    3.01   0
  -3  -7 -14   25.73    5.90   0
   3  -7  14   22.02    4.17   0
  -3  -7 -14   21.60    5.21   0
   3   7 -14   30.23    4.12   0
  -4  -7  14    5.05    2.94   0
   4  -7 -14    2.59    4.19   0
   4  -7  14    5.05    4.35   0
   4   7 -14    6.96    2.82   0
   5  -7 -14    2.03    3.14   0
  -5  -7  14    2.11    2.91   0
   5  -7  14    3.74    5.57   0
   5   7 -14    2.20    4.32   0
   6  -7 -14    5.91    3.17   0
  -6  -7  14    3.96    4.70   0
   6   7 -14    3.41    3.28   0
   6  -7  14   -1.13    6.15   0
   0   8 -14    3.03    4.13   0
   0  -8  14    8.20    3.93   0
  -1  -8  14   17.80    3.93   0
   1   8 -14   16.09    3.06   0
   1  -8  14   18.61    2.98   0
  -2  -8  14   26.20    4.22   0
   2   8 -14   28.46    4.23   0
   2  -8  14   27.83    4.22   0
  -3  -8  14    6.01    4.17   0
  -3  -8 -14    4.34    4.24   0
   3  -8  14    2.94    4.36   0
  -3  -8 -14    2.88    4.67   0
   3   8 -14    7.94    2.98   0
   4  -8 -14    9.89    3.08   0
  -4  -8  14   11.22    4.29   0
  -4  -8 -14    6.99    8.08   0
   4  -8  14    7.74    4.47   0
   4   8 -14   12.78    4.44   0
  -4  -8 -14    7.61    7.85   0
   5  -8 -14    3.43    3.08   0
  -5  -8  14    6.46    3.43   0
   5  -8  14    6.90    5.88   0
   5   8 -14    2.87    3.22   0
   6  -8 -14    4.92    3.60   0
  -6  -8  14    8.67    5.01   0
   6  -8  14    4.81    5.30   0
   6   8 -14    4.96    3.49   0
   0  -9  14   12.80    2.96   0
  -1  -9  14    4.58    4.09   0
   1   9 -14    2.85    2.96   0
   1  -9  14    5.51    2.93   0
  -2  -9  14    5.09    4.22   0
   2   9 -14    7.08    4.32   0
   2  -9  14    5.63    4.40   0
  -3  -9  14    6.56    4.31   0
   3  -9  14   -2.37    4.41   0
   3   9 -14   -0.99    3.16   0
  -3  -9 -14    3.45    5.95   0
   4  -9 -14    6.56    3.24   0
  -4  -9  14   -0.69    4.60   0
  -4  -9 -14    3.96    6.12   0
   4  -9  14    4.52    4.67   0
   4   9 -14    5.72    4.78   0
  -4  -9 -14    5.90    6.76   0
  -5  -9  14    1.36    3.46   0
   5  -9 -14    1.51    3.39   0
   5  -9  14    3.70    5.01   0
   5   9 -14    3.21    3.30   0
   0 -10  14    0.10    4.17   0
  -1 -10  14    5.94    3.13   0
   1 -10  14   -0.91    4.46   0
  -2 -10  14    8.24    4.54   0
   2  10 -14   11.94    4.63   0
   2 -10  14    9.57    4.51   0
  -3 -10  14   -0.48    4.54   0
   3 -10  14    1.12    4.59   0
   3  10 -14    1.91    3.28   0
  -3 -10 -14    0.02    5.02   0
  -4 -10  14    3.62    3.56   0
  -4 -10 -14    3.09    6.46   0
   4 -10  14    3.31    4.93   0
   4  10 -14    4.88    4.85   0
   0 -11  14    6.83    4.67   0
  -1 -11  14    3.07    4.63   0
   1 -11  14    6.59    4.55   0
  -2 -11  14   -0.18    4.43   0
  -2 -11 -14   -2.04    5.09   0
   2 -11  14    3.93    4.76   0
  -3 -11  14    3.00    4.80   0
   3 -11  14    3.21    4.94   0
   3  11 -14    2.21    3.39   0
  -3 -11 -14   -0.42    5.38   0
  -4 -11  14    7.50    4.96   0
  -4 -11 -14    1.17    6.82   0
   4 -11  14   -0.84    5.25   0
   4  11 -14   -1.57    5.18   0
   0 -12  14   14.41    5.07   0
  -1 -12  14   11.49    3.45   0
   1 -12  14   10.73    5.13   0
  -2 -12  14   15.80    5.02   0
   2 -12  14   10.90    3.81   0
  -2 -12 -14   18.63    5.61   0
  -1   0 -15    4.83    3.70   0
   1   0 -15    4.47    3.47   0
   2   0 -15    3.39    3.40   0
  -2   0 -15    2.48    4.61   0
   3   0 -15    4.03    2.54   0
   4   0 -15    1.30    3.87   0
   5   0 -15   11.81    2.92   0
   6   0 -15    1.40    3.21   0
   7   0 -15    6.71    4.73   0
   0   1 -15   -2.44    3.45   0
   0  -1 -15    3.60    3.48   0
   1  -1 -15    7.50    2.57   0
  -1   1 -15    8.60    3.71   0
  -1  -1 -15    7.69    3.70   0
   1   1 -15    9.21    3.60   0
  -2   1 -15    0.80    3.82   0
   2  -1 -15    3.59    3.47   0
   2   1 -15   -0.22    2.57   0
  -2  -1 -15    2.25    4.52   0
   3  -1 -15    5.18    3.48   0
   3   1 -15    6.28    2.46   0
   4  -1 -15    4.88    3.94   0
   4   1 -15    6.26    2.71   0
   5  -1 -15    8.29    2.88   0
   5   1 -15    5.92    2.97   0
   6  -1 -15    5.21    3.00   0
   6   1 -15   12.63    4.41   0
   7  -1 -15    2.46    3.31   0
   7   1 -15    1.64    3.25   0
   0  -2 -15    0.88    2.40   0
   0   2 -15    1.98    3.45   0
  -1   2 -15   45.96    4.02   0
   1  -2 -15   40.53    3.83   0
   1   2 -15   39.81    3.95   0
  -1  -2 -15   39.68    4.67   0
   2  -2 -15   19.96    3.57   0
  -2   2 -15   20.72    4.04   0
  -2  -2 -15   20.92    4.70   0
   2   2 -15   19.89    3.78   0
   3  -2 -15   28.20    3.72   0
   3   2 -15   31.54    3.74   0
   4  -2 -15   14.28    2.73   0
   4   2 -15   16.78    3.94   0
   5  -2 -15   23.66    3.07   0
   5   2 -15   25.95    4.26   0
   6  -2 -15   18.48    4.54   0
   6   2 -15   12.19    4.31   0
   7  -2 -15    4.93    4.80   0
   7   2 -15    2.63    4.76   0
   0  -3 -15   18.10    3.55   0
   0  -3  15   15.38    2.62   0
   0   3 -15   24.89    2.78   0
   1  -3 -15   30.32    3.64   0
  -1   3 -15   42.61    4.03   0
  -1  -3  15   31.68    3.74   0
   1  -3  15   31.25    3.85   0
  -1  -3 -15   37.14    3.97   0
   1   3 -15   39.35    3.77   0
  -2  -3  15    9.92    3.48   0
  -2   3 -15   11.93    4.07   0
   2  -3 -15   14.44    3.65   0
   2   3 -15    9.93    3.80   0
  -2  -3 -15   13.02    4.70   0
   2  -3  15    9.37    3.79   0
   3  -3 -15   39.66    3.88   0
   3   3 -15   46.55    4.10   0
   3  -3  15   38.79    4.95   0
   4  -3 -15    8.20    2.77   0
   4   3 -15    5.61    2.79   0
   5  -3 -15    8.87    4.21   0
   5   3 -15    9.04    4.15   0
   6  -3 -15    1.23    4.53   0
   6   3 -15    9.60    4.39   0
   7  -3 -15    8.28    4.82   0
   7   3 -15   10.89    4.93   0
   0  -4  15    3.15    3.36   0
   0  -4 -15    4.23    3.50   0
   0   4 -15   -1.13    3.70   0
  -1   4 -15    8.00    3.88   0
  -1  -4  15    8.59    3.57   0
   1  -4 -15    9.51    3.86   0
   1  -4  15    6.17    3.73   0
  -1  -4 -15    6.49    3.73   0
   1   4 -15   10.22    2.90   0
   2  -4 -15   21.03    2.83   0
  -2  -4  15   14.65    2.61   0
   2  -4  15   18.18    3.79   0
  -2  -4 -15   19.19    4.80   0
   2   4 -15   29.38    3.90   0
   3  -4 -15   12.92    3.88   0
  -3  -4  15    9.21    3.84   0
   3  -4  15   16.97    3.98   0
   3   4 -15   17.49    3.65   0
  -4  -4  15    1.57    2.78   0
   4  -4 -15    5.28    4.09   0
   4   4 -15   -0.16    4.05   0
   4  -4  15    2.55    5.76   0
   5  -4 -15    0.60    2.97   0
   5   4 -15    2.00    4.21   0
   6  -4 -15   -2.34    3.27   0
   6   4 -15    1.38    4.56   0
   7  -4 -15   -2.05    4.93   0
   7   4 -15    5.34    3.65   0
   0  -5 -15   19.81    3.71   0
   0   5 -15   19.27    3.98   0
   0  -5  15   19.53    3.72   0
  -1  -5  15    8.18    3.90   0
   1  -5 -15    9.19    3.79   0
  -1   5 -15   11.40    3.97   0
   1  -5  15    7.65    3.69   0
   1   5 -15   12.51    3.76   0
  -1  -5 -15    8.51    3.82   0
   2  -5 -15    5.97    3.68   0
  -2  -5  15    1.12    2.62   0
  -2  -5 -15    1.98    3.71   0
   2  -5  15    2.31    3.76   0
   2   5 -15    4.71    3.83   0
   3  -5 -15    8.66    3.80   0
  -3  -5  15    7.65    3.87   0
  -3  -5 -15    8.26    7.28   0
   3  -5  15    6.62    3.97   0
  -3  -5 -15    9.20    8.48   0
   3   5 -15    9.25    2.80   0
   4  -5 -15   21.68    3.01   0
  -4  -5  15   14.77    4.21   0
   4  -5  15   17.31    5.28   0
   4   5 -15   19.51    3.13   0
  -5  -5  15    2.12    3.16   0
   5  -5 -15    4.17    2.99   0
   5  -5  15    2.74    6.42   0
   5   5 -15    6.52    3.07   0
   6  -5 -15    4.03    4.65   0
   6   5 -15    4.08    4.66   0
   0  -6  15    1.46    3.80   0
   0   6 -15    5.39    3.90   0
   0  -6 -15   -1.08    3.67   0
  -1  -6  15    5.53    3.68   0
  -1   6 -15   11.54    3.94   0
   1  -6 -15    8.94    3.71   0
   1  -6  15    6.30    3.75   0
  -1  -6 -15    6.42    3.84   0
   1   6 -15    6.34    3.80   0
   2  -6 -15   11.96    2.81   0
  -2  -6  15    9.50    3.96   0
   2  -6  15   11.84    4.02   0
   2   6 -15   12.09    2.89   0
  -2  -6 -15   14.85    4.89   0
  -3  -6  15    1.61    2.84   0
   3  -6 -15    5.42    3.88   0
   3  -6  15    3.85    5.01   0
  -3  -6 -15    1.08    6.71   0
   3   6 -15    6.19    3.86   0
  -3  -6 -15    2.64    5.78   0
   4  -6 -15    3.10    3.01   0
  -4  -6  15    5.37    4.14   0
   4  -6  15    4.29    4.21   0
   4   6 -15    7.02    4.23   0
  -5  -6  15    0.81    4.51   0
   5  -6 -15    0.91    3.08   0
   5  -6  15    3.54    5.60   0
   5   6 -15    3.66    3.21   0
   6  -6 -15   -3.27    4.84   0
   6  -6  15    0.56   10.86   0
   6   6 -15   -7.60    4.77   0
   0  -7  15   30.71    4.21   0
   0   7 -15   43.92    4.36   0
   0  -7 -15   32.10    3.13   0
  -1  -7  15    6.44    3.85   0
   1  -7 -15   12.54    2.80   0
   1  -7  15    4.91    4.03   0
   1   7 -15   10.07    4.04   0
  -1  -7 -15    2.42    4.00   0
  -2  -7  15   25.62    4.20   0
   2  -7 -15   38.80    4.21   0
   2   7 -15   35.60    4.30   0
  -2  -7 -15   28.96    4.35   0
   2  -7  15   28.95    4.30   0
  -3  -7  15    0.02    4.24   0
   3  -7 -15    4.93    4.05   0
  -3  -7 -15    2.95    5.89   0
   3   7 -15   -1.88    3.10   0
  -3  -7 -15    0.79    5.78   0
   3  -7  15    1.96    4.31   0
  -4  -7  15    5.08    3.11   0
   4  -7 -15    4.38    3.08   0
   4   7 -15    5.14    4.41   0
   4  -7  15    2.91    4.47   0
  -5  -7  15    0.28    3.43   0
   5  -7 -15   13.97    4.57   0
   5   7 -15    2.10    3.22   0
   5  -7  15    4.40    5.97   0
  -6  -7  15    1.25    3.58   0
   6  -7 -15    6.13    3.48   0
   6  -7  15   -0.33    6.43   0
   6   7 -15   -1.54    4.94   0
   0  -8  15    7.12    4.01   0
   0   8 -15    4.59    4.27   0
  -1  -8  15   18.91    4.15   0
   1   8 -15   23.56    3.14   0
   1  -8  15   17.61    3.05   0
  -1  -8 -15   19.53    4.15   0
   2  -8 -15    4.18    2.94   0
  -2  -8  15    1.00    4.18   0
  -2  -8 -15   -0.78    4.03   0
   2   8 -15   -0.75    4.15   0
   2  -8  15    6.30    4.14   0
   3  -8 -15   16.73    4.24   0
  -3  -8  15    5.65    3.20   0
  -3  -8 -15   10.06    6.26   0
   3   8 -15   11.77    3.20   0
  -3  -8 -15    6.75    5.40   0
   3  -8  15    9.29    4.53   0
  -4  -8  15    3.47    4.50   0
   4  -8 -15    8.02    4.49   0
   4   8 -15    1.77    4.58   0
   4  -8  15    1.10    4.66   0
   5  -8 -15   11.27    4.95   0
  -5  -8  15   -2.11    4.69   0
   5   8 -15    1.97    4.85   0
   5  -8  15    2.24    4.95   0
   0  -9  15    9.50    4.15   0
  -1  -9  15   11.37    4.29   0
   1   9 -15   10.81    3.09   0
   1  -9  15   10.63    4.35   0
  -2  -9  15    5.21    2.87   0
   2   9 -15    4.37    4.54   0
   2  -9  15    1.84    4.38   0
   3  -9 -15    5.19    4.50   0
  -3  -9  15    4.09    3.18   0
   3   9 -15   11.08    3.37   0
  -3  -9 -15    9.73    5.80   0
  -3  -9 -15    8.72    6.27   0
   3  -9  15    6.15    4.59   0
   4  -9 -15   -1.77    4.78   0
  -4  -9  15    5.28    4.88   0
  -4  -9 -15    3.04    8.90   0
   4   9 -15    3.63    4.86   0
   4  -9  15    0.68    4.81   0
  -4  -9 -15    0.51    8.72   0
   5  -9 -15   -6.90    4.97   0
  -5  -9  15    6.96    3.70   0
   5   9 -15   -0.96    3.59   0
   5  -9  15   -1.91    5.36   0
   0 -10  15   14.68    4.58   0
  -1 -10  15    1.80    3.06   0
   1 -10  15    1.89    3.35   0
  -2 -10  15    3.61    4.59   0
   2  10 -15    8.68    4.65   0
   2 -10  15   -1.21    4.70   0
  -3 -10  15    0.81    3.42   0
   3  10 -15    1.77    3.46   0
   3 -10  15    2.24    3.48   0
  -3 -10 -15    0.67    5.39   0
  -4 -10  15   -2.51    3.72   0
   4 -10 -15    0.81    3.44   0
  -4 -10 -15    3.02    7.48   0
  -4 -10 -15    1.21    6.75   0
   4  10 -15    0.11    5.17   0
   4 -10  15    0.44    3.73   0
   0 -11  15   17.29    4.82   0
  -1 -11  15   12.62    4.92   0
   1 -11  15    5.04    4.84   0
  -2 -11  15   -0.06    3.35   0
  -2 -11 -15   -0.95    5.24   0
   2 -11  15    5.89    5.01   0
  -3 -11  15    3.87    3.58   0
   3  11 -15   -4.57    3.69   0
   3 -11  15   -3.96    5.17   0
  -3 -11 -15    0.24    5.54   0
   0 -12  15    8.68    5.09   0
  -1 -12  15   13.77    5.23   0
   1 -12  15    4.24    3.76   0
   0   0 -16   15.16    3.83   0
   1   0 -16   29.73    3.93   0
  -1   0 -16   30.69    3.98   0
   2   0 -16    1.91    3.91   0
  -2   0 -16    1.96    4.73   0
   3   0 -16    5.82    2.70   0
   4   0 -16   14.00    4.04   0
   5   0 -16    2.34    4.18   0
   6   0 -16    7.12    4.59   0
   7   0 -16    7.87    4.97   0
   0  -1 -16    2.40    3.71   0
   0   1 -16    1.67    3.70   0
   1  -1 -16    5.53    3.59   0
  -1   1 -16    9.31    3.86   0
  -1  -1 -16    8.08    3.77   0
   1   1 -16    3.18    3.64   0
  -2   1 -16   26.09    4.00   0
   2  -1 -16   24.17    3.78   0
   2   1 -16   25.85    3.81   0
  -2  -1 -16   26.96    4.96   0
   3  -1 -16    7.64    3.86   0
   3   1 -16    8.87    3.80   0
   4  -1 -16    6.52    2.93   0
   4   1 -16   10.91    4.12   0
   5  -1 -16    2.81    4.28   0
   5   1 -16    1.21    4.29   0
   6  -1 -16    6.97    3.45   0
   6   1 -16    6.78    3.23   0
   0  -2 -16    5.27    3.72   0
   0   2 -16    7.13    3.80   0
  -1   2 -16   15.74    3.93   0
   1  -2 -16   12.16    2.69   0
   1   2 -16   16.29    3.82   0
  -1  -2 -16   10.58    3.82   0
  -2   2 -16   -2.22    4.06   0
   2  -2 -16    1.34    2.60   0
   2   2 -16    1.65    3.88   0
  -2  -2 -16    1.52    4.59   0
   3  -2 -16   15.89    2.87   0
   3   2 -16   22.62    3.93   0
   4  -2 -16    7.22    3.01   0
   4   2 -16   12.09    2.93   0
   5  -2 -16    5.09    2.91   0
   5   2 -16    6.19    4.20   0
   6  -2 -16    5.41    4.77   0
   6   2 -16    2.00    3.16   0
   0  -3  16   11.28    2.82   0
   0   3 -16   20.15    2.71   0
   0  -3 -16   18.25    3.75   0
   1  -3 -16   35.01    3.99   0
  -1  -3  16   35.90    3.03   0
  -1   3 -16   43.57    3.06   0
   1  -3  16   33.22    3.99   0
  -1  -3 -16   40.37    4.06   0
   1   3 -16   39.51    4.16   0
   2  -3 -16   -0.95    3.76   0
  -2   3 -16    1.83    4.16   0
  -2  -3 -16    0.49    3.82   0
   2  -3  16    0.50    3.88   0
   2   3 -16    6.38    3.70   0
   3  -3 -16   15.38    2.74   0
   3   3 -16   17.39    2.97   0
   4  -3 -16    7.98    4.04   0
   4   3 -16   13.91    4.25   0
   5  -3 -16   28.53    4.36   0
   5   3 -16   19.16    4.53   0
   6  -3 -16   -5.65    3.38   0
   6   3 -16    9.06    4.64   0
   0  -4 -16   11.34    3.78   0
   0   4 -16    9.94    2.85   0
   0  -4  16   13.04    3.78   0
  -1  -4  16   10.71    3.90   0
  -1   4 -16   16.12    4.05   0
   1  -4 -16   13.98    3.72   0
   1  -4  16   15.22    2.93   0
   1   4 -16   18.63    3.96   0
  -1  -4 -16   11.66    4.06   0
   2  -4 -16   24.48    2.84   0
  -2  -4  16   22.92    3.92   0
  -2  -4 -16   29.22    5.10   0
   2  -4  16   24.70    3.98   0
   2   4 -16   28.86    3.97   0
  -3  -4  16   11.17    2.82   0
   3  -4 -16   19.13    2.85   0
   3  -4  16   14.57    5.11   0
   3   4 -16   20.44    4.02   0
   4  -4 -16    5.68    2.99   0
   4   4 -16   10.97    4.18   0
   5  -4 -16    7.69    4.39   0
   5   4 -16    5.37    4.43   0
   6  -4 -16   -0.40    3.33   0
   6   4 -16    1.09    4.65   0
   0  -5  16    2.85    3.89   0
   0   5 -16    5.70    3.88   0
   0  -5 -16    0.30    3.88   0
  -1   5 -16    5.10    4.02   0
  -1  -5  16    6.64    3.91   0
   1  -5 -16    2.16    4.00   0
  -1  -5 -16    8.20    3.98   0
   1   5 -16    4.10    3.97   0
   1  -5  16    8.07    3.96   0
   2  -5 -16    6.48    2.86   0
  -2  -5  16    6.70    3.88   0
   2   5 -16    8.54    2.94   0
  -2  -5 -16    4.51    4.15   0
   2  -5  16    7.80    4.09   0
  -3  -5  16    3.31    4.15   0
   3  -5 -16   -2.33    4.01   0
   3  -5  16    0.44    4.12   0
   3   5 -16   -0.91    2.84   0
  -4  -5  16    0.78    4.26   0
   4  -5 -16    2.99    4.29   0
   4  -5  16    2.81    5.39   0
   4   5 -16    5.07    3.09   0
   5  -5 -16   -0.64    3.15   0
   5   5 -16   -5.14    4.45   0
   6  -5 -16    0.71    4.96   0
   6   5 -16    5.13    4.77   0
   0  -6 -16   54.55    4.36   0
   0   6 -16   58.89    3.29   0
   0  -6  16   43.58    4.20   0
   1  -6 -16    1.08    3.90   0
  -1   6 -16    3.16    4.13   0
  -1  -6  16   -1.25    3.99   0
   1  -6  16   -0.14    4.01   0
   1   6 -16    1.07    2.95   0
  -1  -6 -16    1.55    3.97   0
   2  -6 -16   11.08    3.97   0
  -2  -6  16    0.67    4.13   0
  -2  -6 -16    5.63    5.05   0
   2  -6  16    4.95    4.10   0
   2   6 -16    7.29    4.09   0
   3  -6 -16    1.50    2.89   0
  -3  -6  16    6.06    4.18   0
   3  -6  16    2.41    4.32   0
  -3  -6 -16    4.25    6.96   0
  -3  -6 -16    1.45    7.53   0
   3   6 -16    3.04    4.18   0
   4  -6 -16   10.40    4.45   0
  -4  -6  16   11.10    4.44   0
   4  -6  16    6.81    5.67   0
   4   6 -16   12.42    3.26   0
  -5  -6  16   -1.34    3.37   0
   5  -6 -16    2.65    4.72   0
   5  -6  16   -0.02    6.86   0
   5   6 -16   -0.60    4.84   0
   0   7 -16   -1.54    3.21   0
   0  -7  16   -0.80    3.09   0
   0  -7 -16    8.00    3.92   0
  -1  -7  16    5.12    4.15   0
   1  -7 -16    0.44    4.07   0
   1  -7  16    2.85    4.05   0
  -1  -7 -16   -0.06    4.20   0
   1   7 -16   -2.69    4.15   0
   2  -7 -16    8.28    2.90   0
  -2  -7  16    6.97    4.17   0
   2  -7  16   11.74    4.36   0
   2   7 -16    9.28    4.31   0
  -2  -7 -16    9.53    4.29   0
  -3  -7  16   -3.65    4.23   0
   3  -7 -16    0.67    4.34   0
  -3  -7 -16    1.76    6.23   0
   3  -7  16    2.10    4.42   0
  -3  -7 -16    2.02    6.84   0
   3   7 -16    5.36    4.36   0
   4  -7 -16    7.92    3.12   0
  -4  -7  16    5.73    3.23   0
   4  -7  16   -0.70    4.68   0
   4   7 -16    1.02    3.20   0
  -5  -7  16   -2.95    4.97   0
   5  -7 -16    0.26    3.51   0
   5  -7  16    3.10    6.26   0
   5   7 -16    0.30    4.95   0
   0  -8  16    8.72    3.08   0
   0   8 -16   16.88    3.20   0
   0  -8 -16   10.28    4.22   0
  -1  -8  16    9.69    3.17   0
   1  -8 -16   11.02    4.18   0
   1  -8  16   10.97    4.24   0
  -1  -8 -16   11.89    4.34   0
   1   8 -16   10.52    4.46   0
   2  -8 -16    2.88    4.45   0
  -2  -8  16    2.58    3.06   0
   2  -8  16    2.81    4.55   0
   2   8 -16    3.43    3.02   0
  -2  -8 -16    3.68    4.47   0
  -3  -8  16    0.32    4.55   0
   3  -8 -16    4.25    4.30   0
   3   8 -16    1.26    4.60   0
  -3  -8 -16   -0.36    7.44   0
  -3  -8 -16    1.75    5.69   0
   3  -8  16    3.44    4.63   0
  -4  -8  16   -6.15    3.41   0
   4  -8 -16    1.86    4.70   0
   4   8 -16   -2.13    3.44   0
   4  -8  16    2.93    4.97   0
   5  -8 -16   10.55    4.98   0
   5  -8  16    3.99    6.38   0
   5   8 -16   -2.59    5.20   0
   0  -9  16    3.41    3.26   0
   0  -9 -16    3.23    4.44   0
   1  -9 -16   10.58    3.20   0
  -1  -9  16   16.84    4.61   0
  -1  -9 -16   17.01    4.57   0
   1   9 -16   14.25    3.47   0
   1  -9  16   15.33    4.61   0
   2  -9 -16    2.28    3.38   0
  -2  -9  16    1.75    3.19   0
   2   9 -16    1.70    4.66   0
  -2  -9 -16    2.71    4.67   0
   2  -9  16    2.81    4.67   0
   3  -9 -16    8.59    4.76   0
  -3  -9  16    0.03    4.71   0
  -3  -9 -16    6.71    5.95   0
   3   9 -16    6.79    4.78   0
  -3  -9 -16    4.01    6.66   0
   3  -9  16    6.43    5.02   0
   4  -9 -16    3.33    5.03   0
  -4  -9  16    0.00    3.58   0
   4   9 -16    8.66    3.69   0
   4  -9  16   -1.63    5.13   0
   0 -10  16    1.55    3.23   0
  -1 -10  16    5.49    3.33   0
   1 -10  16    0.19    4.92   0
  -2 -10  16    2.24    3.53   0
   2 -10 -16    2.57    3.37   0
  -2 -10 -16    3.92    5.26   0
   2  10 -16    2.83    4.98   0
   2 -10  16   -2.97    4.94   0
  -2 -10 -16   -0.16    4.98   0
  -3 -10  16    6.93    5.11   0
   3 -10 -16    6.78    5.09   0
  -3 -10 -16    7.39    6.26   0
   3  10 -16   13.23    5.21   0
  -3 -10 -16    4.68    5.71   0
   3 -10  16    6.62    5.22   0
   0 -11  16    1.73    4.85   0
  -1 -11  16    3.70    4.91   0
   1 -11  16    0.71    5.13   0
  -2 -11 -16   11.05    5.83   0
   2 -11  16    9.49    5.33   0
   1   0 -17   16.11    2.78   0
  -1   0 -17    9.85    4.90   0
   2   0 -17   11.69    3.93   0
  -2   0 -17    9.92    4.16   0
   3   0 -17   22.72    2.80   0
   4   0 -17    5.51    3.10   0
   5   0 -17    1.40    3.12   0
   6   0 -17    5.07    3.40   0
   0  -1 -17    3.49    3.85   0
   0   1 -17    5.80    3.76   0
   1  -1 -17    6.86    3.95   0
  -1   1 -17   17.61    4.01   0
  -1  -1 -17   13.41    4.07   0
   1   1 -17   14.11    3.98   0
  -2   1 -17   23.12    5.13   0
   2  -1 -17   24.09    2.99   0
   2   1 -17   20.76    4.06   0
  -2  -1 -17   23.01    4.39   0
   3  -1 -17    3.36    3.99   0
   3   1 -17    3.53    3.99   0
   4  -1 -17    9.12    3.13   0
   4   1 -17    5.61    4.25   0
   5  -1 -17    5.17    4.51   0
   5   1 -17    4.76    3.07   0
   6  -1 -17    4.02    4.82   0
   6   1 -17    3.35    4.81   0
   0  -2 -17   35.78    4.14   0
   0   2 -17   37.51    4.16   0
  -1   2 -17    9.50    4.09   0
   1  -2 -17    8.47    3.89   0
  -1  -2 -17   12.09    4.04   0
   1   2 -17    5.99    4.08   0
  -2   2 -17    5.43    4.22   0
   2  -2 -17    7.77    3.90   0
   2   2 -17    7.60    3.92   0
  -2  -2 -17    4.87    5.06   0
   3  -2 -17    9.32    3.94   0
   3   2 -17   10.82    4.09   0
   4  -2 -17   10.71    4.41   0
   4   2 -17    8.16    4.24   0
   5  -2 -17    3.30    3.34   0
   5   2 -17    6.26    3.14   0
   6  -2 -17    4.59    3.28   0
   6   2 -17    4.37    3.42   0
   0   3 -17   10.62    3.96   0
   0  -3 -17   11.25    3.97   0
  -1   3 -17    8.94    3.98   0
   1  -3 -17    8.30    3.90   0
  -1  -3 -17    7.92    4.93   0
   1   3 -17    7.60    2.88   0
   2  -3 -17   24.17    3.07   0
  -2  -3 -17   23.22    5.33   0
   2   3 -17   26.20    3.03   0
   3  -3 -17   12.84    4.02   0
   3   3 -17   12.34    3.03   0
   4  -3 -17    4.56    4.31   0
   4   3 -17    1.63    4.26   0
   5  -3 -17    2.13    4.50   0
   5   3 -17   -0.73    4.64   0
   6  -3 -17    4.90    3.37   0
   6   3 -17    9.44    5.02   0
   0  -4 -17   32.81    4.25   0
   0  -4  17   23.53    2.91   0
   0   4 -17   41.90    3.21   0
   1  -4 -17    5.95    4.03   0
  -1  -4  17    6.52    3.97   0
  -1   4 -17   12.04    4.23   0
   1  -4  17    4.83    4.01   0
   1   4 -17   10.93    4.09   0
  -1  -4 -17    9.75    4.29   0
  -2  -4  17    3.25    2.88   0
   2  -4 -17    5.99    2.82   0
  -2  -4 -17    4.88    5.09   0
   2  -4  17    5.11    4.04   0
   2   4 -17    6.38    4.11   0
   3  -4 -17    4.52    4.28   0
   3   4 -17    3.83    4.27   0
   4  -4 -17    8.81    4.31   0
   4   4 -17    5.58    4.46   0
   5  -4 -17   13.39    4.40   0
   5   4 -17    8.77    4.68   0
   6  -4 -17    4.52    3.52   0
   6   4 -17    4.62    5.23   0
   0  -5 -17    4.19    4.03   0
   0   5 -17    2.53    4.08   0
   0  -5  17    1.33    4.08   0
  -1   5 -17   11.36    4.29   0
   1  -5 -17   12.07    4.10   0
  -1  -5  17    3.11    2.92   0
  -1  -5 -17    8.67    4.17   0
   1  -5  17    6.50    4.10   0
   1   5 -17   13.26    4.17   0
   2  -5 -17    4.84    2.89   0
  -2  -5  17    6.14    4.06   0
   2  -5  17    6.18    4.20   0
  -2  -5 -17    4.83    5.03   0
   2   5 -17    4.54    2.93   0
  -3  -5  17    5.66    4.36   0
   3  -5 -17    3.57    3.11   0
   3  -5  17    1.74    4.41   0
   3   5 -17    4.33    3.15   0
   4  -5 -17    4.40    3.14   0
   4   5 -17    9.13    4.58   0
   4  -5  17    2.94    5.60   0
   5  -5 -17    4.77    4.95   0
   5   5 -17    5.81    4.71   0
   0  -6  17    3.11    4.08   0
   0   6 -17    3.59    4.41   0
   0  -6 -17    2.49    4.17   0
  -1  -6  17    5.28    4.25   0
   1  -6 -17    2.50    4.07   0
  -1  -6 -17    3.34    4.30   0
   1   6 -17    7.64    4.41   0
   1  -6  17    4.02    4.16   0
  -2  -6  17    9.75    3.07   0
   2  -6 -17   17.52    4.34   0
   2   6 -17   14.51    4.35   0
   2  -6  17   14.23    4.43   0
  -2  -6 -17   15.30    4.58   0
  -3  -6  17    7.64    4.42   0
   3  -6 -17    3.56    3.15   0
  -3  -6 -17    4.87   10.03   0
   3   6 -17    3.67    3.16   0
  -3  -6 -17    3.67   10.58   0
   3  -6  17    1.13    4.49   0
  -4  -6  17    8.85    4.62   0
   4  -6 -17    2.17    3.08   0
   4  -6  17    5.95    4.87   0
   4   6 -17    5.55    3.34   0
   5  -6 -17    2.81    4.84   0
   5   6 -17   -1.05    5.20   0
   5  -6  17    2.12    7.38   0
   0  -7 -17    5.44    4.35   0
   0   7 -17    4.50    4.55   0
   0  -7  17    1.86    4.33   0
   1  -7 -17    6.41    4.27   0
  -1  -7  17    3.97    4.39   0
   1   7 -17    5.58    4.39   0
   1  -7  17    3.26    4.28   0
  -1  -7 -17    4.09    4.43   0
  -2  -7  17   13.27    3.17   0
   2  -7 -17   14.52    4.48   0
  -2  -7 -17   12.33    5.70   0
   2  -7  17   11.72    4.58   0
   2   7 -17   15.00    4.57   0
   3  -7 -17    6.57    3.20   0
  -3  -7  17    4.04    3.19   0
   3  -7  17    6.32    4.92   0
  -3  -7 -17    3.86    7.62   0
  -3  -7 -17    4.94    7.28   0
   3   7 -17    5.06    3.19   0
   4  -7 -17   -6.16    4.78   0
  -4  -7  17   -3.62    4.77   0
   4  -7  17    3.64    5.03   0
   4   7 -17    3.73    3.54   0
   0  -8  17    0.82    4.46   0
   0  -8 -17    3.54    4.42   0
  -1  -8  17    0.83    3.10   0
   1  -8 -17    0.79    4.45   0
  -1  -8 -17    3.08    4.64   0
   1  -8  17    0.78    4.49   0
   1   8 -17    1.58    4.63   0
   2  -8 -17    6.09    4.68   0
  -2  -8  17   10.63    4.50   0
   2  -8  17    0.24    4.64   0
   2   8 -17    5.98    4.63   0
  -2  -8 -17    0.21    4.67   0
  -3  -8  17    5.51    4.69   0
   3  -8 -17    6.36    4.72   0
  -3  -8 -17    0.20    5.87   0
   3  -8  17    3.53    4.76   0
   3   8 -17   -1.35    3.45   0
  -3  -8 -17   -0.01    7.37   0
   4  -8 -17    4.57    3.61   0
  -4  -8  17    6.28    3.56   0
   4  -8  17    1.77    5.24   0
   4   8 -17    8.68    5.18   0
   0  -9  17    2.19    4.73   0
   0  -9 -17    5.49    4.66   0
  -1  -9  17    4.68    4.64   0
   1  -9 -17    9.31    4.73   0
   1  -9  17   -3.53    4.85   0
   1   9 -17    1.65    5.15   0
  -1  -9 -17    8.91    4.73   0
   2  -9 -17    4.30    4.94   0
  -2  -9  17   -0.11    4.77   0
   2  -9  17   -0.09    4.89   0
  -2  -9 -17    3.96    4.83   0
   2   9 -17    1.80    3.33   0
  -3  -9  17    6.53    5.07   0
   3  -9 -17   -0.23    4.95   0
   3  -9  17    7.70    5.12   0
   3   9 -17    2.75    3.67   0
  -3  -9 -17    6.34    6.30   0
  -3  -9 -17    7.00    7.04   0
   0 -10  17    2.84    5.07   0
   0 -10 -17   -5.05    4.84   0
   1 -10 -17    7.77    4.89   0
  -1 -10  17    1.69    3.59   0
   1 -10  17    8.13    5.05   0
  -1 -10 -17    8.53    5.22   0
  -2 -10  17    1.00    3.68   0
   2 -10 -17    3.05    3.78   0
   2  10 -17    3.89    3.72   0
  -2 -10 -17    5.16    6.92   0
   2 -10  17    3.65    5.15   0
  -2 -10 -17    1.67    5.28   0
   0   0 -18   19.73    4.12   0
   1   0 -18   13.19    4.01   0
  -1   0 -18   15.69    4.35   0
   2   0 -18    5.12    4.10   0
  -2   0 -18    3.48    4.23   0
   3   0 -18    0.63    3.15   0
   4   0 -18    4.27    3.09   0
   5   0 -18    2.03    3.48   0
   0  -1 -18   65.31    4.59   0
   0   1 -18   67.89    4.54   0
   1  -1 -18   10.11    4.07   0
  -1   1 -18   10.68    4.27   0
   1   1 -18   14.68    2.93   0
  -1  -1 -18   10.95    4.36   0
  -2   1 -18   12.71    4.56   0
   2  -1 -18   13.12    4.12   0
   2   1 -18    6.77    4.17   0
  -2  -1 -18   12.70    5.36   0
   3  -1 -18   13.02    4.38   0
   3   1 -18   11.54    3.00   0
   4  -1 -18   -0.08    3.22   0
   4   1 -18    8.18    3.07   0
   5  -1 -18    1.44    4.63   0
   5   1 -18    7.93    4.86   0
   0  -2 -18    2.68    3.95   0
   0   2 -18    3.53    4.06   0
   1  -2 -18   15.17    4.07   0
  -1   2 -18   18.06    4.29   0
  -1  -2 -18   23.41    4.56   0
   1   2 -18   20.87    4.22   0
  -2   2 -18   44.05    4.77   0
   2  -2 -18   35.90    3.35   0
   2   2 -18   37.39    3.32   0
  -2  -2 -18   40.79    5.71   0
   3  -2 -18    3.63    4.28   0
   3   2 -18   -1.42    4.36   0
   4  -2 -18    1.26    4.49   0
   4   2 -18   -0.67    3.19   0
   5  -2 -18    3.76    3.36   0
   5   2 -18    8.79    4.90   0
   0  -3 -18    7.88    4.24   0
   0   3 -18    8.91    4.23   0
  -1   3 -18    0.85    4.32   0
   1  -3 -18   -1.58    4.01   0
  -1  -3 -18    0.86    4.13   0
   1   3 -18    1.08    4.22   0
   2  -3 -18   -1.18    4.33   0
   2   3 -18   -0.96    4.25   0
  -2  -3 -18    3.60    5.42   0
   3  -3 -18    0.77    3.11   0
   3   3 -18    0.22    4.29   0
   4  -3 -18    3.67    3.38   0
   4   3 -18    9.16    3.22   0
   5  -3 -18    5.42    4.86   0
   5   3 -18   -5.95    3.34   0
   0  -4  18   13.10    4.24   0
   0   4 -18   11.78    4.38   0
   0  -4 -18    6.08    4.16   0
   1  -4 -18    1.14    4.15   0
  -1   4 -18    3.54    4.48   0
  -1  -4  18    2.65    3.04   0
   1  -4  18    2.22    4.15   0
  -1  -4 -18    4.28    4.27   0
   1   4 -18    3.43    2.98   0
   2  -4 -18   17.70    4.28   0
  -2  -4 -18    8.80    5.57   0
   2   4 -18   20.94    4.49   0
   3  -4 -18    8.70    4.40   0
   3   4 -18    4.45    4.33   0
   4  -4 -18    7.01    4.62   0
   4   4 -18    3.31    3.27   0
   5  -4 -18    6.31    4.93   0
   5   4 -18    7.72    3.61   0
   0  -5 -18   11.19    4.30   0
   0  -5  18    7.03    4.27   0
   0   5 -18   12.13    4.41   0
   1  -5 -18    8.69    4.22   0
  -1   5 -18   11.67    4.62   0
  -1  -5  18    4.36    3.08   0
   1  -5  18    7.29    4.36   0
   1   5 -18    9.94    4.18   0
  -1  -5 -18    4.75    5.35   0
   2  -5 -18    7.18    3.10   0
  -2  -5  18    5.09    4.44   0
  -2  -5 -18    2.14    5.42   0
   2  -5  18    1.94    4.48   0
   2   5 -18    2.83    3.27   0
  -3  -5  18   -0.24    3.28   0
   3  -5 -18    5.43    3.27   0
   3   5 -18    9.01    3.16   0
   3  -5  18    3.16    5.78   0
   4  -5 -18    0.64    4.73   0
   4   5 -18    3.73    3.43   0
   5  -5 -18    3.00    5.05   0
   5   5 -18    5.00    5.21   0
   0  -6 -18    2.02    4.52   0
   0   6 -18    2.17    4.63   0
   0  -6  18    2.51    3.20   0
   1  -6 -18    3.10    4.38   0
  -1  -6  18    4.96    4.42   0
  -1  -6 -18    4.06    4.48   0
   1  -6  18    1.02    4.59   0
   1   6 -18    8.89    4.64   0
  -2  -6  18   -2.40    4.32   0
   2  -6 -18    4.74    4.38   0
   2  -6  18    4.36    4.62   0
   2   6 -18    1.99    3.26   0
  -2  -6 -18    0.71    4.56   0
   3  -6 -18   -0.58    3.28   0
  -3  -6  18    0.85    3.35   0
   3  -6  18    5.65    4.56   0
   3   6 -18    6.84    3.38   0
  -4  -6  18    5.04    3.60   0
   4  -6 -18    7.04    4.69   0
   4   6 -18    5.50    5.00   0
   4  -6  18    2.65    6.25   0
   0  -7  18   13.13    4.68   0
   0   7 -18   20.03    4.71   0
   0  -7 -18   19.20    4.65   0
  -1  -7  18    2.92    4.79   0
   1  -7 -18    5.72    3.22   0
   1   7 -18    4.73    4.70   0
  -1  -7 -18    4.68    5.76   0
   1  -7  18    2.56    4.64   0
  -2  -7  18   -5.34    4.50   0
   2  -7 -18   -3.02    4.82   0
  -2  -7 -18    3.36    5.88   0
   2   7 -18    5.88    3.38   0
   2  -7  18    2.01    3.52   0
  -3  -7  18   -4.42    4.97   0
   3  -7 -18    2.19    3.23   0
   3   7 -18    2.45    3.45   0
   3  -7  18    5.06    5.07   0
  -4  -7  18    7.24    5.04   0
   4  -7 -18    8.84    3.59   0
   4  -7  18    2.05    5.39   0
   4   7 -18    6.03    5.17   0
   0  -8 -18    4.26    4.70   0
   0  -8  18    0.05    3.43   0
   1  -8 -18    2.19    3.50   0
  -1  -8  18    6.31    3.48   0
   1   8 -18    7.22    4.96   0
   1  -8  18    4.01    4.83   0
  -1  -8 -18   -0.91    4.83   0
   2  -8 -18    3.76    3.44   0
  -2  -8  18    6.43    5.10   0
  -2  -8 -18    0.82    5.09   0
   2   8 -18   -0.44    3.52   0
   2  -8  18    0.31    5.11   0
   3  -8 -18    3.60    5.09   0
  -3  -8  18    3.23    3.57   0
   3   8 -18    6.61    5.26   0
   3  -8  18    0.89    5.23   0
  -3  -8 -18    2.28    8.50   0
  -3  -8 -18    1.23    8.94   0
   0  -9 -18   -3.05    5.04   0
   0  -9  18    3.06    5.11   0
   1  -9 -18   -0.14    4.97   0
  -1  -9  18    6.67    4.96   0
  -1  -9 -18    0.48    5.08   0
   1   9 -18   -0.93    3.60   0
   1  -9  18   -2.66    5.08   0
  -2  -9  18   -3.78    5.19   0
   2  -9 -18    1.99    5.08   0
   2  -9  18    3.95    5.19   0
   2   9 -18    1.55    5.21   0
  -2  -9 -18   -2.92    6.56   0
   1   0 -19    3.72    4.32   0
  -1   0 -19    1.21    4.44   0
   2   0 -19   48.86    3.53   0
  -2   0 -19   58.18    6.14   0
   3   0 -19   -1.14    3.10   0
   4   0 -19    4.79    3.39   0
   5   0 -19    0.50    5.11   0
   0  -1 -19   35.87    4.46   0
   0   1 -19   40.33    4.61   0
   1  -1 -19   12.85    4.29   0
  -1   1 -19   12.04    4.51   0
  -1  -1 -19   11.15    4.54   0
   1   1 -19   12.06    3.09   0
  -2   1 -19    5.69    4.67   0
   2  -1 -19    9.37    4.35   0
   2   1 -19    4.80    4.43   0
  -2  -1 -19    1.95    5.72   0
   3  -1 -19   -1.47    3.28   0
   3   1 -19   -0.70    3.08   0
   4  -1 -19   12.45    4.67   0
   4   1 -19   15.74    4.83   0
   5  -1 -19    0.84    5.16   0
   5   1 -19    3.25    5.09   0
   0  -2 -19    3.23    4.25   0
   0   2 -19    1.93    4.47   0
   1  -2 -19    3.67    4.26   0
  -1   2 -19    8.18    4.53   0
  -1  -2 -19    4.52    5.44   0
   1   2 -19    3.42    4.38   0
  -2   2 -19    1.43    5.82   0
   2  -2 -19    3.64    4.40   0
  -2  -2 -19    0.99    5.60   0
   2   2 -19   -0.23    4.25   0
   3  -2 -19    9.71    3.23   0
   3   2 -19    8.92    3.15   0
   4  -2 -19    2.46    4.58   0
   4   2 -19   -0.78    4.63   0
   5  -2 -19   -1.76    3.87   0
   5   2 -19    3.87    5.14   0
   0  -3 -19    4.50    4.34   0
   0   3 -19    3.15    3.15   0
  -1   3 -19    4.93    4.64   0
   1  -3 -19    5.46    3.12   0
  -1  -3 -19    0.24    4.56   0
   1   3 -19    4.33    3.18   0
   2  -3 -19   10.78    4.46   0
  -2  -3 -19    6.22    5.71   0
   2   3 -19    5.34    3.18   0
   3  -3 -19    7.50    4.59   0
   3   3 -19    5.61    3.40   0
   4  -3 -19    3.76    5.12   0
   4   3 -19   -0.78    4.89   0
   0   4 -19   28.22    4.92   0
   0  -4 -19   25.74    4.61   0
  -1   4 -19    5.27    4.64   0
   1  -4 -19    5.77    4.50   0
  -1  -4 -19    4.43    4.72   0
   1   4 -19    7.04    4.54   0
   2  -4 -19    7.81    4.55   0
  -2  -4 -19   10.57    6.70   0
   2   4 -19   11.97    3.45   0
   3  -4 -19    5.05    3.42   0
   3   4 -19    1.50    3.36   0
   4  -4 -19    9.80    3.47   0
   4   4 -19    5.27    3.60   0
   0  -5  19   11.43    3.25   0
   0   5 -19   14.95    4.69   0
   0  -5 -19   15.98    4.46   0
   1  -5 -19    3.94    4.51   0
  -1  -5  19    3.65    3.17   0
  -1   5 -19   -0.99    4.79   0
   1  -5  19    3.03    4.51   0
   1   5 -19    3.99    4.58   0
  -1  -5 -19    2.01    4.68   0
   2  -5 -19    4.99    4.74   0
  -2  -5 -19    3.30    5.76   0
   2  -5  19    2.94    4.71   0
   2   5 -19    6.37    3.30   0
   3  -5 -19    7.34    4.85   0
   3   5 -19   -1.96    3.32   0
   4  -5 -19    0.57    3.63   0
   4   5 -19    6.48    3.73   0
   0  -6 -19    4.97    4.73   0
   0  -6  19   -1.12    4.59   0
   0   6 -19    4.34    4.78   0
   1  -6 -19    6.66    3.37   0
  -1  -6  19    0.77    4.73   0
   1   6 -19   12.45    4.87   0
  -1  -6 -19   11.89    4.78   0
   1  -6  19   15.55    4.77   0
   2  -6 -19    9.24    3.59   0
  -2  -6  19   12.75    4.69   0
   2  -6  19    1.46    4.90   0
  -2  -6 -19    9.62    6.05   0
   2   6 -19    6.77    3.41   0
  -3  -6  19    5.79    4.99   0
   3  -6 -19    3.45    5.00   0
   3   6 -19    3.00    3.33   0
   3  -6  19    0.35    5.06   0
   0   7 -19    1.38    3.54   0
   0  -7 -19    1.51    4.98   0
   0  -7  19    2.96    3.38   0
   1  -7 -19    1.53    4.91   0
  -1  -7  19    1.37    4.97   0
  -1  -7 -19    2.89    5.06   0
   1   7 -19    4.19    5.08   0
   1  -7  19    5.57    5.02   0
  -2  -7  19    5.18    5.02   0
   2  -7 -19    2.80    3.43   0
   2  -7  19    3.85    5.09   0
   2   7 -19    0.50    3.54   0
  -2  -7 -19    3.86    6.26   0
   0  -8  19   -2.30    5.12   0
   0  -8 -19   -1.10    5.07   0
  -1  -8  19    2.82    3.80   0
   1  -8 -19    4.96    5.04   0
   1   8 -19    3.35    3.59   0
  -1  -8 -19    4.19    5.19   0
   1  -8  19    2.27    3.71   0
   0   0 -20   16.00    4.75   0
   1   0 -20   -3.28    4.41   0
  -1   0 -20    3.21    4.54   0
   2   0 -20    2.05    4.77   0
  -2   0 -20    0.93    6.04   0
   3   0 -20    1.24    3.25   0
   4   0 -20    2.71    3.65   0
   0  -1 -20    3.06    4.49   0
   0   1 -20    1.43    3.19   0
   1  -1 -20    2.61    4.57   0
  -1   1 -20    3.39    4.78   0
  -1  -1 -20    3.24    4.72   0
   1   1 -20    1.15    4.55   0
   2  -1 -20    8.60    4.68   0
  -2   1 -20   13.44    5.25   0
   2   1 -20    9.93    4.81   0
  -2  -1 -20   14.43    6.20   0
   3  -1 -20    7.63    4.86   0
   3   1 -20   -0.89    4.64   0
   4  -1 -20    6.28    5.10   0
   4   1 -20    2.64    5.08   0
   0  -2 -20   11.48    4.61   0
   0   2 -20    4.74    4.70   0
   1  -2 -20    1.69    4.72   0
  -1   2 -20    0.55    4.96   0
   1   2 -20   -4.58    4.59   0
  -1  -2 -20    1.70    4.82   0
   2  -2 -20    4.87    4.80   0
  -2  -2 -20    6.46    6.18   0
   2   2 -20    8.90    4.68   0
   3  -2 -20    7.04    4.84   0
   3   2 -20    5.24    4.74   0
   4  -2 -20   -0.39    3.63   0
   4   2 -20    6.52    3.55   0
   0  -3 -20    1.91    4.65   0
   0   3 -20    4.98    4.69   0
  -1   3 -20    7.22    5.00   0
   1  -3 -20    7.37    3.42   0
  -1  -3 -20    7.41    5.80   0
   1   3 -20   13.29    4.79   0
   2  -3 -20   -0.29    4.66   0
  -2  -3 -20    0.57    6.10   0
   2   3 -20   -3.17    4.87   0
   3  -3 -20    4.41    3.59   0
   3   3 -20    6.72    4.91   0
   0   4 -20   29.50    5.01   0
   0  -4 -20   31.62    4.95   0
  -1   4 -20    5.89    5.00   0
   1  -4 -20    3.51    4.70   0
  -1  -4 -20    3.12    4.85   0
   1   4 -20    5.04    4.79   0
   2  -4 -20   -0.38    4.99   0
   2   4 -20    0.90    4.97   0
  -2  -4 -20    4.23    6.33   0
   3  -4 -20   -5.71    5.16   0
   3   4 -20    9.15    4.89   0
   0   5 -20    1.58    4.97   0
   0  -5 -20    3.47    4.72   0
  -1   5 -20    8.40    5.06   0
   1  -5 -20    6.59    4.91   0
  -1  -5 -20    1.14    5.06   0
   1   5 -20    2.81    4.88   0
   2  -5 -20   28.82    4.95   0
  -2  -5 -20   28.78    7.61   0
   2   5 -20   24.74    5.21   0
   3  -5 -20    3.42    5.12   0
   3   5 -20    7.61    5.22   0
   0  -6  20    8.88    4.95   0
   0   6 -20    7.35    5.27   0
   0  -6 -20    0.67    5.17   0
   1  -6 -20    4.53    5.03   0
  -1  -6  20    2.32    5.07   0
   1  -6  20    7.22    4.96   0
   1   6 -20    4.38    5.34   0
  -1  -6 -20    2.29    6.36   0
   2  -6 -20    3.74    3.53   0
  -2  -6  20    0.53    3.68   0
   2  -6  20    1.94    5.14   0
  -2  -6 -20    1.07    6.42   0
   2   6 -20    3.48    5.27   0
   0  -7 -20   -0.30    5.45   0
   0   7 -20    0.42    3.82   0
  -1   0 -21   -1.25    5.08   0
   1   0 -21    4.10    4.96   0
   2   0 -21   -1.71    5.11   0
  -2   0 -21    4.50    6.43   0
   3   0 -21    2.98    3.69   0
   0   1 -21   -1.00    4.97   0
   0  -1 -21    2.42    4.80   0
   1  -1 -21   -0.37    3.47   0
  -1   1 -21   -2.19    6.36   0
  -1  -1 -21    1.70    5.09   0
   1   1 -21    2.83    4.91   0
   2  -1 -21    2.84    4.89   0
  -2  -1 -21    2.51    6.56   0
   2   1 -21   -0.52    5.09   0
   3  -1 -21    6.48    5.38   0
   3   1 -21    5.67    5.16   0
   0  -2 -21    6.70    5.10   0
   0   2 -21    8.46    5.17   0
   1  -2 -21    6.94    3.63   0
  -1   2 -21    4.65    5.40   0
   1   2 -21    8.05    5.00   0
  -1  -2 -21    5.97    5.17   0
   2  -2 -21    2.87    5.09   0
  -2  -2 -21    6.07    7.37   0
   2   2 -21    6.17    5.16   0
   0  -3 -21    7.21    5.03   0
   0   3 -21    4.42    5.01   0
   1  -3 -21   -0.47    3.54   0
  -1   3 -21    4.64    5.34   0
  -1  -3 -21    2.56    5.11   0
   1   3 -21    3.43    5.00   0
   2  -3 -21   16.97    5.02   0
  -2  -3 -21   17.07    8.05   0
   2   3 -21   21.96    5.27   0
   0  -4 -21    7.87    5.28   0
   0   4 -21    8.18    5.29   0
  -1   4 -21    6.00    5.63   0
   1  -4 -21    3.10    5.18   0
  -1  -4 -21    2.36    6.40   0
   1   4 -21    5.72    5.20   0
   0   5 -21    7.15    3.94   0
   0  -5 -21   12.64    5.42   0
   0   0 -22   -0.44    5.34   0
   0   1 -22    1.13    5.41   0
;
_shelx_hkl_checksum     38852
_shelx_res_file
;
TITL shelxt_a.res in P2(1)2(1)2(1)
    test.res
    created by SHELXL-2018/3 at 18:30:26 on 07-Jan-2021
CELL  0.71073   7.1335  11.7297  15.4593   90.000   90.000   90.000
ZERR     4.00   0.0004   0.0006   0.0007    0.000    0.000    0.000
LATT  -1
SYMM  1/2 - X, - Y, 1/2 + Z
SYMM  - X, 1/2 + Y, 1/2 - Z
SYMM  1/2 + X, 1/2 - Y, - Z
SFAC  C    H    N    O    S
UNIT  48 36 12 16 4
MERG   2
EQIV $1 -x+3/2, 2-y, z-1/2
HTAB C8 O4_$1
EQIV $2 -x+1, 1/2+y, -z+1/2
HTAB C8 O4_$2
mpla C2 C3 C4 C5 C6 C7
mpla S1 C9 C10 C11 C12
FMAP   2
PLAN    5
ACTA
BOND
BOND   $H
CONF
LIST   6
TWIN
L.S.  25
WGHT    0.063000
BASF   0.58993
FVAR       0.64634
S1    5    0.638007    0.838199    0.626980    11.00000    0.05611    0.04868 =
         0.04654   -0.00033   -0.00048   -0.00189
N2    3    0.653970    0.680817    0.474600    11.00000    0.04743    0.03901 =
         0.04481   -0.00326    0.00508   -0.00019
N1    3    0.706114    0.279434    0.399422    11.00000    0.07526    0.04057 =
         0.07520   -0.00386    0.00159    0.00100
O2    4    0.837141    0.253738    0.445971    11.00000    0.11028    0.04652 =
         0.10890    0.01027   -0.02073    0.01152
O1    4    0.593684    0.211948    0.370766    11.00000    0.11974    0.04700 =
         0.12955   -0.00895   -0.01500   -0.02262
C8    1    0.701526    0.783102    0.456749    11.00000    0.05224    0.03670 =
         0.04074    0.00016    0.00506    0.00134
C7    1    0.658874    0.596266    0.409700    11.00000    0.04332    0.03336 =
         0.04240   -0.00285    0.00499   -0.00167
C9    1    0.689917    0.870766    0.521290    11.00000    0.04210    0.03826 =
         0.04898   -0.00144   -0.00027    0.00328
C6    1    0.628712    0.618587    0.322869    11.00000    0.06164    0.04449 =
         0.04000    0.00592   -0.00099    0.00732
AFIX  43
H6    2    0.610040    0.693392    0.304891    11.00000   -1.20000
AFIX   0
C3    1    0.682776    0.400014    0.374942    11.00000    0.05005    0.03684 =
         0.05522    0.00050    0.00397    0.00103
N3    3    0.631456    1.014478    0.740026    11.00000    0.07040    0.09337 =
         0.06316   -0.03226   -0.00589    0.00608
C2    1    0.686014    0.483439    0.438933    11.00000    0.04468    0.03990 =
         0.04229   -0.00065    0.00366   -0.00283
C4    1    0.652409    0.421028    0.288840    11.00000    0.06431    0.05005 =
         0.05025   -0.01477    0.00456    0.00228
AFIX  43
H4    2    0.649811    0.361601    0.249035    11.00000   -1.20000
AFIX   0
O3    4    0.598299    0.942012    0.794123    11.00000    0.13062    0.13377 =
         0.05190   -0.00994    0.00603    0.01184
C12   1    0.657003    0.979917    0.652587    11.00000    0.04979    0.05636 =
         0.05494   -0.01944   -0.00727    0.00368
C11   1    0.700166    1.048226    0.585287    11.00000    0.06406    0.03808 =
         0.07027   -0.01008   -0.00441    0.00377
AFIX  43
H11   2    0.714508    1.126873    0.589073    11.00000   -1.20000
AFIX   0
O4    4    0.643702    1.116827    0.756386    11.00000    0.14084    0.10145 =
         0.10243   -0.06260   -0.00659    0.00354
C10   1    0.720398    0.985573    0.509498    11.00000    0.06100    0.03658 =
         0.05835    0.00127   -0.00236   -0.00006
AFIX  43
H10   2    0.751275    1.017854    0.456431    11.00000   -1.20000
AFIX   0
C1    1    0.713110    0.458476    0.533339    11.00000    0.07333    0.04616 =
         0.04825    0.00853    0.00171    0.00023
AFIX  33
H1A   2    0.710488    0.528510    0.565450    11.00000   -1.50000
H1B   2    0.614362    0.409413    0.553194    11.00000   -1.50000
H1C   2    0.831809    0.421538    0.541751    11.00000   -1.50000
AFIX   0
C5    1    0.625829    0.532062    0.262562    11.00000    0.07311    0.06279 =
         0.03610   -0.00278   -0.00131    0.00228
AFIX  43
H5    2    0.606041    0.548561    0.204434    11.00000   -1.20000
AFIX   0
H8    2    0.746515    0.806970    0.403188    11.00000    0.03389
HKLF 4
REM  shelxt_a.res in P2(1)2(1)2(1)
REM wR2 = 0.1290, GooF = S = 0.905, Restrained GooF = 0.905 for all data
REM R1 = 0.0528 for 2258 Fo > 4sig(Fo) and 0.1048 for all 3930 data
REM 186 parameters refined using 0 restraints
END
WGHT      0.0627      0.0000
REM Highest difference peak  0.327,  deepest hole -0.194,  1-sigma level  0.050
Q1    1   0.7377  0.8447  0.5812  11.00000  0.05    0.33
Q2    1   0.6048  0.8467  0.5711  11.00000  0.05    0.32
Q3    1   0.6371  1.1578  0.6376  11.00000  0.05    0.27
Q4    1   0.4911  0.8644  0.6256  11.00000  0.05    0.23
Q5    1   0.7637  0.4090  0.3231  11.00000  0.05    0.20
;
_shelx_res_checksum     47380
