# Supplementary material for: Crystal structure and Hirshfeld surface analysis of 2-methyl-3-nitro-N-[(E)-(5-nitro­thio­phen-2-yl)methyl­idene]aniline
Source: Acta Crystallogr E Crystallogr Commun. 2021 Jan 19;77(Pt 2):138–41. doi: 10.1107/S2056989021000529 (PMC7869546; doi:10.1107/S2056989021000529)
Supplement: Supplementary file 2 [file e-77-00138-Isup2.hkl]

data_I                                                                          
_shelx_title ' shelxt_a.res in P2(1)2(1)2(1)'                                   
_shelx_refln_list_code          4                                               
_shelx_F_calc_maximum      154.73                                               
_exptl_crystal_F_000       600.00                                               
_reflns_d_resolution_high  0.7007                                               
                                                                                
loop_                                                                           
 _space_group_symop_operation_xyz                                               
 'x, y, z'                                                                      
 '-x+1/2, -y, z+1/2'                                                            
 '-x, y+1/2, -z+1/2'                                                            
 'x+1/2, -y+1/2, -z'                                                            
                                                                                
_cell_length_a     7.1335                                                       
_cell_length_b    11.7297                                                       
_cell_length_c    15.4593                                                       
_cell_angle_alpha  90.000                                                       
_cell_angle_beta   90.000                                                       
_cell_angle_gamma  90.000                                                       
                                                                                
_shelx_F_squared_multiplier     1.000                                           
                                                                                
loop_                                                                           
 _refln_index_h                                                                 
 _refln_index_k                                                                 
 _refln_index_l                                                                 
 _refln_F_squared_calc                                                          
 _refln_F_squared_meas                                                          
 _refln_F_squared_sigma                                                         
 _refln_observed_status                                                         
   2   0   0      23941.71      23937.23        83.18 o                         
   4   0   0       6200.13       5938.66        32.22 o                         
   6   0   0        928.95        871.60        11.73 o                         
   8   0   0          0.01          0.41         9.17 o                         
  10   0   0          1.98          3.61        12.45 o                         
   1   1   0        513.82        559.84        12.25 o                         
   2   1   0       3669.50       3616.07        80.87 o                         
   3   1   0        143.61        139.89         5.22 o                         
   4   1   0        434.61        374.66        15.19 o                         
   5   1   0          3.24          4.64         4.29 o                         
   6   1   0        209.84        212.61         6.77 o                         
   7   1   0         23.43         30.18         6.09 o                         
   8   1   0         44.92         42.32         7.01 o                         
   9   1   0          2.11          4.35         7.47 o                         
  10   1   0          1.42         10.40         8.09 o                         
   1   2   0         66.93         74.34         7.09 o                         
   2   2   0        479.19        519.35        10.69 o                         
   3   2   0        365.07        328.14        19.13 o                         
   4   2   0          0.10          1.40         4.41 o                         
   5   2   0        111.10        121.85         6.19 o                         
   6   2   0          1.39          7.40         5.58 o                         
   7   2   0          0.45          4.66         5.85 o                         
   8   2   0          2.95          5.06         6.61 o                         
   9   2   0          0.12         12.85         7.49 o                         
  10   2   0          0.34          3.65         8.67 o                         
   1   3   0        185.50        212.33         7.93 o                         
   2   3   0          1.94         -0.64         5.50 o                         
   3   3   0        100.29        115.84         8.88 o                         
   4   3   0        581.96        578.38        32.15 o                         
   5   3   0         42.16         54.31         7.82 o                         
   6   3   0         56.57         47.09         5.81 o                         
   7   3   0          0.44          1.00         5.86 o                         
   8   3   0          0.23          3.54         6.65 o                         
   9   3   0          0.18         -2.76         7.74 o                         
  10   3   0          0.45         -0.71         9.09 o                         
   1   4   0         41.13         52.83         8.86 o                         
   2   4   0        415.53        425.47        19.09 o                         
   3   4   0        127.98        105.94        11.20 o                         
   4   4   0        401.90        379.37        16.68 o                         
   5   4   0          0.17          2.87         5.20 o                         
   6   4   0         52.06         44.30         4.91 o                         
   7   4   0         14.77         20.82         7.60 o                         
   8   4   0          8.88         15.14         7.11 o                         
   9   4   0          3.62          3.02         6.43 o                         
   1   5   0       1151.39       1257.90        15.27 o                         
   2   5   0        792.89        812.10         9.49 o                         
   3   5   0        157.81        144.29        12.56 o                         
   4   5   0        286.23        288.51        18.78 o                         
   5   5   0        116.76        121.18         6.11 o                         
   6   5   0          8.39          6.77         4.74 o                         
   7   5   0          0.93          1.34         6.56 o                         
   8   5   0          6.15         12.60         7.29 o                         
   9   5   0          8.38          9.08         8.01 o                         
   1   6   0         19.02         31.38         6.25 o                         
   2   6   0         16.21         35.86         5.89 o                         
   3   6   0         27.04         30.44         4.65 o                         
   4   6   0        193.33        214.32         7.09 o                         
   5   6   0         67.27         66.51         5.89 o                         
   6   6   0          9.31         13.13         5.97 o                         
   7   6   0          7.44          9.89         5.29 o                         
   8   6   0         26.46         25.55         6.08 o                         
   9   6   0          0.59         -4.93         6.81 o                         
   1   7   0        904.07        955.34        11.08 o                         
   2   7   0        296.63        324.42         9.72 o                         
   3   7   0          5.88          8.11         5.67 o                         
   4   7   0          4.06         11.49         5.67 o                         
   5   7   0        198.91        198.36        10.41 o                         
   6   7   0         90.93         91.09         6.92 o                         
   7   7   0          1.15          3.95         6.67 o                         
   8   7   0         13.58          9.79        10.82 o                         
   9   7   0          8.47          4.89         8.87 o                         
   0   8   0        126.93        154.59         6.61 o                         
   1   8   0        319.51        319.97         9.41 o                         
   2   8   0         71.24         74.64         8.38 o                         
   3   8   0        113.54        117.99         8.69 o                         
   4   8   0          1.81         11.18         8.16 o                         
   5   8   0         64.24         62.66         5.45 o                         
   6   8   0          4.14          2.09         6.43 o                         
   7   8   0         43.01         34.66         7.41 o                         
   8   8   0          4.92          7.12         7.87 o                         
   1   9   0        106.56        105.30         8.55 o                         
   2   9   0        198.95        182.45         9.34 o                         
   3   9   0         31.33         26.93         6.10 o                         
   4   9   0          5.45          7.66         8.93 o                         
   5   9   0        113.82        114.30         9.57 o                         
   6   9   0         12.63          8.33         6.61 o                         
   7   9   0          0.09          1.96        10.22 o                         
   8   9   0          0.06          4.36        11.47 o                         
   0  10   0          2.16         -7.83         7.83 o                         
   1  10   0         80.20         78.27         8.55 o                         
   2  10   0          2.45          6.80         8.47 o                         
   3  10   0         12.47         12.28         8.64 o                         
   4  10   0          3.17          5.43         9.07 o                         
   5  10   0        246.82        249.02        11.08 o                         
   6  10   0          1.33          3.18         9.96 o                         
   7  10   0         44.53         43.35         8.00 o                         
   8  10   0          4.37          4.67        12.42 o                         
   1  11   0         68.98         73.27         6.16 o                         
   2  11   0        145.06        126.70         7.28 o                         
   3  11   0          0.57         -8.47         8.47 o                         
   4  11   0          1.65          2.82         9.53 o                         
   5  11   0         22.68         17.76        10.25 o                         
   6  11   0         10.82          7.80        11.25 o                         
   7  11   0         26.02         10.36         8.71 o                         
   0  12   0          2.98          2.97         8.88 o                         
   1  12   0         24.86         17.64         4.49 o                         
   2  12   0          2.68         -0.34         6.39 o                         
   3  12   0         27.29          7.76         9.41 o                         
   4  12   0         64.29         55.68        10.53 o                         
   5  12   0         13.40         12.09        10.60 o                         
   6  12   0         16.86         35.38         8.04 o                         
   7  12   0         12.18          4.33        12.97 o                         
   1  13   0         29.97         35.67         6.75 o                         
   2  13   0         98.34         88.39         5.05 o                         
   3  13   0         16.56         22.93         7.09 o                         
   4  13   0          1.61        -10.08        10.08 o                         
   5  13   0          7.12         16.95        11.87 o                         
   6  13   0         13.22         22.64        12.81 o                         
   0  14   0         14.93          7.80        10.13 o                         
   1  14   0         43.09         34.94         6.00 o                         
   2  14   0          2.34          3.53         5.86 o                         
   3  14   0         87.60         86.09         6.58 o                         
   4  14   0         12.71         19.70        11.68 o                         
   5  14   0          1.30          4.57         8.81 o                         
   1  15   0         15.80         28.73         7.67 o                         
   2  15   0          4.23          8.05         5.54 o                         
   3  15   0          7.01         18.56         8.09 o                         
   4  15   0          0.77          2.85         7.01 o                         
   0  16   0         41.46         60.66        12.11 o                         
   1  16   0          2.17          7.55         5.88 o                         
   2  16   0          3.25          7.85        12.45 o                         
   1   0   1        313.86        368.40        27.85 o                         
   2   0   1      21162.49      20975.72       346.77 o                         
   3   0   1        143.26        120.78         6.50 o                         
   4   0   1       3979.47       3766.63        22.67 o                         
   5   0   1         65.38         73.21         5.79 o                         
   6   0   1         44.63         43.76         4.82 o                         
   7   0   1         33.61         42.40         6.38 o                         
   8   0   1          7.81          8.67         5.32 o                         
   9   0   1          0.64         -0.22         7.61 o                         
  10   0   1          0.13          7.71         8.68 o                         
 -10   1   1          3.09          7.31         8.95 o                         
  -9   1   1          6.50          6.16         7.51 o                         
  -8   1   1         39.33         47.90         6.72 o                         
  -7   1   1          0.66          0.45         4.95 o                         
  -6   1   1        276.86        285.04        11.18 o                         
  -5   1   1         60.40         50.52         5.48 o                         
  -4   1   1        975.86        895.95         9.60 o                         
  -3   1   1        153.14        144.13         8.93 o                         
  -2   1   1      20252.85      20416.45       681.57 o                         
  -1   1   1       1244.89       1315.13        45.55 o                         
   0   1   1        351.12        441.95        13.04 o                         
   1   1   1       1241.27       1299.44        71.19 o                         
   2   1   1      20249.95      21385.47        53.48 o                         
   3   1   1        154.44        140.42         6.84 o                         
   4   1   1        978.79        905.70        43.72 o                         
   5   1   1         60.33         54.32         5.59 o                         
   6   1   1        276.75        264.47        13.64 o                         
   7   1   1          0.65          1.56         4.76 o                         
   8   1   1         39.50         38.69         6.76 o                         
   9   1   1          6.58          7.03        11.92 o                         
  10   1   1          3.10         10.59         8.73 o                         
 -10   2   1          4.54          9.40         8.82 o                         
  -9   2   1          2.42          2.93         7.56 o                         
  -8   2   1         35.56         36.50         6.90 o                         
  -7   2   1         27.29         30.61         6.05 o                         
  -6   2   1         66.93         68.41         6.03 o                         
  -5   2   1         23.15         18.93         5.60 o                         
  -4   2   1        949.10        882.94        15.77 o                         
  -3   2   1        197.85        214.18         7.86 o                         
  -2   2   1        446.35        446.45         9.25 o                         
  -1   2   1       2167.87       2508.56        91.67 o                         
   0   2   1       1111.77       1312.10        20.59 o                         
   1   2   1       2162.28       2399.28        59.14 o                         
   2   2   1        444.58        460.47        20.98 o                         
   3   2   1        197.13        225.24        12.47 o                         
   4   2   1        945.92        865.32        21.84 o                         
   5   2   1         23.18         17.52         5.44 o                         
   6   2   1         66.60         60.14         5.14 o                         
   7   2   1         27.14         29.18         6.24 o                         
   8   2   1         35.51         31.93        10.57 o                         
   9   2   1          2.40          5.94         7.62 o                         
  10   2   1          4.54          2.29         7.30 o                         
 -10   3   1          2.90         -4.93        12.64 o                         
  -9   3   1          1.12          5.13         7.60 o                         
  -8   3   1          8.53         11.98         6.54 o                         
  -7   3   1          8.93          5.10         6.16 o                         
  -6   3   1         23.92         31.93         5.67 o                         
  -5   3   1          9.54         16.21         5.50 o                         
  -4   3   1        192.26        206.21         8.89 o                         
  -3   3   1        145.74        129.89         6.10 o                         
  -2   3   1         41.82         55.15         5.98 o                         
  -1   3   1        901.64       1025.17        41.12 o                         
   0   3   1        311.30        375.00        10.89 o                         
   1   3   1        898.13        966.97        14.34 o                         
   2   3   1         43.12         46.98         5.98 o                         
   3   3   1        146.73        127.79         5.76 o                         
   4   3   1        192.78        207.55        10.78 o                         
   5   3   1          9.44         12.79         5.50 o                         
   6   3   1         23.78         26.65         5.76 o                         
   7   3   1          9.14         13.34         5.16 o                         
   8   3   1          8.59         17.18         6.67 o                         
   9   3   1          1.12          4.18         7.67 o                         
  10   3   1          2.88          4.67         8.89 o                         
  -9   4   1          2.98          0.60         7.79 o                         
  -8   4   1         32.77         36.29         5.77 o                         
  -7   4   1          5.97          1.05         4.97 o                         
  -6   4   1        187.90        183.13         9.32 o                         
  -5   4   1         19.86         18.55         4.43 o                         
  -4   4   1        173.64        159.42        10.63 o                         
  -3   4   1         34.99         38.76         4.55 o                         
  -2   4   1        439.28        486.38        18.10 o                         
  -1   4   1         67.03         57.47         6.25 o                         
   0   4   1        461.42        505.20        12.26 o                         
   1   4   1         67.42         56.87         8.78 o                         
   2   4   1        439.18        479.83        29.81 o                         
   3   4   1         34.75         43.03         4.63 o                         
   4   4   1        173.78        162.12        11.26 o                         
   5   4   1         19.77         18.34         4.28 o                         
   6   4   1        188.05        200.33        14.23 o                         
   7   4   1          5.90          8.26         5.06 o                         
   8   4   1         32.61         42.90         7.12 o                         
   9   4   1          2.95          3.05         6.29 o                         
  -9   5   1          2.55          5.69         9.04 o                         
  -8   5   1          0.10         -0.20         6.94 o                         
  -7   5   1         10.95         11.51         9.36 o                         
  -6   5   1         79.94         83.09         9.72 o                         
  -5   5   1         53.71         58.06         7.06 o                         
  -4   5   1        291.28        277.40        12.99 o                         
  -3   5   1        130.73        140.63         5.39 o                         
  -2   5   1        827.40        931.13         9.87 o                         
  -1   5   1        445.36        495.96        10.01 o                         
   0   5   1       7823.12       8707.20        34.45 o                         
   1   5   1        442.52        506.15        12.06 o                         
   2   5   1        825.50        860.21        11.78 o                         
   3   5   1        131.57        152.88         7.29 o                         
   4   5   1        291.55        280.46        12.15 o                         
   5   5   1         53.40         50.48         4.94 o                         
   6   5   1         79.79         78.92         6.46 o                         
   7   5   1         10.94         14.77         6.42 o                         
   8   5   1          0.09          2.46         7.07 o                         
   9   5   1          2.54          3.21         8.01 o                         
  -9   6   1          1.16          4.63        13.67 o                         
  -8   6   1          7.36         14.42         5.89 o                         
  -7   6   1         56.36         62.60         6.97 o                         
  -6   6   1         48.92         55.84         6.31 o                         
  -5   6   1         13.52         12.34         5.83 o                         
  -4   6   1        156.60        160.64         6.69 o                         
  -3   6   1        851.26        915.39        29.92 o                         
  -2   6   1       1138.25       1209.08        10.23 o                         
  -1   6   1        533.90        657.65        12.52 o                         
   0   6   1        174.82        179.36         8.93 o                         
   1   6   1        535.55        592.52        11.71 o                         
   2   6   1       1139.86       1174.05        13.88 o                         
   3   6   1        852.68        870.45        12.50 o                         
   4   6   1        157.08        154.49         5.76 o                         
   5   6   1         13.41         17.43         5.75 o                         
   6   6   1         49.03         57.81         6.37 o                         
   7   6   1         56.29         63.62         7.55 o                         
   8   6   1          7.38         11.31         7.38 o                         
   9   6   1          1.15          3.07         8.35 o                         
  -9   7   1          5.55         12.80         8.61 o                         
  -8   7   1         11.36         21.28        10.89 o                         
  -7   7   1         12.87         11.14         7.01 o                         
  -6   7   1         53.27         56.88         6.42 o                         
  -5   7   1         59.08         60.23         6.19 o                         
  -4   7   1        131.24        122.92         6.17 o                         
  -3   7   1        270.59        261.27         6.83 o                         
  -2   7   1        343.33        337.54         8.09 o                         
  -1   7   1         80.65         85.14         6.18 o                         
   0   7   1        325.38        334.50         9.41 o                         
   1   7   1         80.81         89.96         6.20 o                         
   2   7   1        343.05        355.23         9.86 o                         
   3   7   1        270.61        273.60         9.53 o                         
   4   7   1        130.98        132.16         8.88 o                         
   5   7   1         58.77         60.97         6.37 o                         
   6   7   1         53.25         54.03         6.84 o                         
   7   7   1         12.89         19.15         6.77 o                         
   8   7   1         11.34         14.41         6.31 o                         
   9   7   1          5.54         15.29         8.77 o                         
  -8   8   1          5.37         12.15         8.01 o                         
  -7   8   1          2.47          7.82         7.13 o                         
  -6   8   1         43.84         38.74         6.67 o                         
  -5   8   1         42.62         44.68         4.61 o                         
  -4   8   1         91.01         87.03         4.69 o                         
  -3   8   1        114.66        116.12         8.78 o                         
  -2   8   1        169.13        178.24         9.24 o                         
  -1   8   1         89.54         93.28         6.56 o                         
   0   8   1        610.04        584.48         8.95 o                         
   1   8   1         89.13         99.44         6.42 o                         
   2   8   1        169.43        144.03         8.86 o                         
   3   8   1        115.11        121.48         8.67 o                         
   4   8   1         90.87         75.40         8.81 o                         
   5   8   1         42.56         34.73         8.67 o                         
   6   8   1         43.78         27.94         5.64 o                         
   7   8   1          2.49          5.61         7.14 o                         
   8   8   1          5.40          9.05         7.99 o                         
  -8   9   1          0.93          3.77         8.38 o                         
  -7   9   1         20.87         19.84         7.63 o                         
  -6   9   1         16.70         27.44         6.99 o                         
  -5   9   1          3.43          5.46         5.26 o                         
  -4   9   1         14.76          7.01         6.13 o                         
  -3   9   1         74.96         78.37         9.07 o                         
  -2   9   1         45.01         58.43         8.28 o                         
  -1   9   1         26.14         31.80         4.12 o                         
   0   9   1         18.30         21.85         5.70 o                         
   1   9   1         25.81         24.78         8.19 o                         
   2   9   1         45.53         58.62         6.03 o                         
   3   9   1         75.35         81.91         8.81 o                         
   4   9   1         14.87         16.56         8.90 o                         
   5   9   1          3.39          6.65         9.50 o                         
   6   9   1         16.83          7.52         9.86 o                         
   7   9   1         20.94         11.92        10.39 o                         
   8   9   1          0.95         -0.34         8.11 o                         
  -8  10   1          0.72         -8.00        12.71 o                         
  -7  10   1         23.92         23.36        11.35 o                         
  -6  10   1          4.92         13.33        10.05 o                         
  -5  10   1          1.77         -3.09         9.67 o                         
  -4  10   1         20.56         12.04         6.44 o                         
  -3  10   1        342.50        365.31        11.20 o                         
  -2  10   1         64.08         59.08         6.20 o                         
  -1  10   1        395.75        419.38        11.51 o                         
   0  10   1         14.52         13.17         4.70 o                         
   1  10   1        394.15        375.02         7.97 o                         
   2  10   1         63.68         65.90         6.61 o                         
   3  10   1        342.17        338.76         9.86 o                         
   4  10   1         20.81         21.16         8.90 o                         
   5  10   1          1.82         -2.82         7.16 o                         
   6  10   1          4.91         -3.85        10.63 o                         
   7  10   1         23.79         26.83        11.49 o                         
   8  10   1          0.73          4.57        12.69 o                         
  -7  11   1          4.79         13.29        12.14 o                         
  -6  11   1          1.17         -9.34        11.37 o                         
  -5  11   1         55.46         55.65        10.44 o                         
  -4  11   1         28.86         21.71         9.86 o                         
  -3  11   1        139.06        127.90        10.01 o                         
  -2  11   1         35.48         28.80         6.25 o                         
  -1  11   1        140.50        141.20         9.12 o                         
   0  11   1          2.66          5.01         5.06 o                         
   1  11   1        141.13        141.90         6.73 o                         
   2  11   1         35.60         35.02         8.95 o                         
   3  11   1        138.57        137.88         9.89 o                         
   4  11   1         28.78         35.69        10.03 o                         
   5  11   1         55.26         39.93        10.29 o                         
   6  11   1          1.18         -1.75         7.73 o                         
   7  11   1          4.77         14.77        11.97 o                         
  -7  12   1          3.41         20.42        12.97 o                         
  -6  12   1         29.06         27.67        11.83 o                         
  -5  12   1         35.01         24.63        10.77 o                         
  -4  12   1          6.40         -0.55         7.01 o                         
  -3  12   1         30.83         25.42         9.57 o                         
  -2  12   1          3.86         -0.44         5.28 o                         
  -1  12   1         47.21         60.26         6.45 o                         
   0  12   1          1.50          4.56         4.33 o                         
   1  12   1         47.23         47.69         7.44 o                         
   2  12   1          3.73          7.73         6.01 o                         
   3  12   1         31.00         27.98         9.12 o                         
   4  12   1          6.35         14.36         6.73 o                         
   5  12   1         35.01         26.21        10.80 o                         
   6  12   1         29.03          3.52        11.87 o                         
   7  12   1          3.42         -0.22         9.38 o                         
  -6  13   1          1.16          4.40        13.07 o                         
  -5  13   1          8.00         14.24         8.26 o                         
  -4  13   1         10.50          5.24         7.78 o                         
  -3  13   1         19.70         22.59         7.07 o                         
  -2  13   1          2.87          8.39         8.19 o                         
  -1  13   1         38.61         35.41         6.77 o                         
   0  13   1         33.29         37.18         6.38 o                         
   1  13   1         38.60         44.68         5.76 o                         
   2  13   1          2.86          7.25         9.41 o                         
   3  13   1         19.58         20.78         9.60 o                         
   4  13   1         10.50         18.46        10.41 o                         
   5  13   1          8.01         12.66        11.68 o                         
   6  13   1          1.13          0.05         9.07 o                         
  -5  14   1          8.12          5.94         8.81 o                         
  -4  14   1          3.24          3.24         7.91 o                         
  -3  14   1          0.71          5.07         6.14 o                         
  -2  14   1          0.17          9.22         7.30 o                         
  -1  14   1         84.01         76.48         6.01 o                         
   0  14   1          4.95         11.25         6.99 o                         
   1  14   1         84.00         74.38         6.37 o                         
   2  14   1          0.16         15.29         7.97 o                         
   3  14   1          0.70          5.77         7.80 o                         
   4  14   1          3.25          3.85         8.19 o                         
   5  14   1          8.09        -12.52        12.52 o                         
  -4  15   1          5.94         17.17         7.25 o                         
  -3  15   1          6.58          7.00         5.88 o                         
  -2  15   1         37.31         35.46         6.37 o                         
  -1  15   1         29.38         29.78         6.36 o                         
   0  15   1          8.19          8.91         7.69 o                         
   1  15   1         29.53         30.84         6.58 o                         
   2  15   1         37.20         34.44         5.69 o                         
   3  15   1          6.52          9.28         8.70 o                         
   4  15   1          5.89         13.57        12.45 o                         
  -2  16   1         20.11          9.08         6.84 o                         
  -1  16   1          7.56         16.81         6.81 o                         
   0  16   1          1.99          3.91         6.82 o                         
   1  16   1          7.51          6.41         6.78 o                         
   2  16   1         20.13         16.75         7.13 o                         
   0   0   2       1025.72       1038.55        22.39 o                         
   1   0   2       2485.14       2488.84        43.06 o                         
   2   0   2       6852.24       6541.32        81.65 o                         
   3   0   2         11.84         14.90         4.72 o                         
   4   0   2       1733.52       1535.29        11.86 o                         
   5   0   2         32.67         31.78         5.57 o                         
   6   0   2         45.78         53.00         6.02 o                         
   7   0   2         26.39         33.69         6.19 o                         
   8   0   2         85.09         76.11         7.16 o                         
   9   0   2         21.88         32.04         8.39 o                         
  10   0   2          5.11         -5.30         8.69 o                         
 -10   1   2          3.50          3.57         8.79 o                         
  -9   1   2          0.53         -4.06         7.46 o                         
  -8   1   2          7.36          8.72         6.72 o                         
  -7   1   2         20.22         28.27         6.01 o                         
  -6   1   2        338.05        323.39         7.27 o                         
  -5   1   2         74.12         78.16         4.84 o                         
  -4   1   2       1258.68       1124.95        42.02 o                         
  -3   1   2        634.79        565.37        12.76 o                         
  -2   1   2       4025.69       3900.38       148.08 o                         
  -1   1   2       1264.09       1337.92        62.94 o                         
   0   1   2      13528.45      16833.09       264.26 o                         
   1   1   2       1266.86       1308.19        20.42 o                         
   2   1   2       4024.62       4232.36        24.91 o                         
   3   1   2        631.33        583.55        13.08 o                         
   4   1   2       1261.40       1111.50        29.20 o                         
   5   1   2         74.55         77.52         5.70 o                         
   6   1   2        338.10        342.56        29.49 o                         
   7   1   2         20.37         22.81         4.98 o                         
   8   1   2          7.45         11.33         6.61 o                         
   9   1   2          0.53          5.22         7.62 o                         
  10   1   2          3.52         -3.95         6.89 o                         
 -10   2   2          5.59          7.68         8.91 o                         
  -9   2   2          8.35          8.23         8.31 o                         
  -8   2   2         42.89         43.14         5.74 o                         
  -7   2   2         27.32         25.52         6.15 o                         
  -6   2   2        404.04        387.04         6.68 o                         
  -5   2   2         77.74         72.63         7.88 o                         
  -4   2   2       1091.25       1017.49        42.44 o                         
  -3   2   2        257.53        246.52        13.05 o                         
  -2   2   2       2410.47       2271.91        34.69 o                         
  -1   2   2       2009.49       2213.32       142.03 o                         
   0   2   2       4456.36       5415.86        56.76 o                         
   1   2   2       2009.97       2058.77        21.02 o                         
   2   2   2       2407.47       2371.16       134.52 o                         
   3   2   2        256.97        248.97        19.20 o                         
   4   2   2       1089.10       1016.33        56.73 o                         
   5   2   2         77.39         72.75         6.02 o                         
   6   2   2        404.71        400.72        31.93 o                         
   7   2   2         27.37         19.12         5.17 o                         
   8   2   2         42.77         40.64         7.06 o                         
   9   2   2          8.41         15.08         6.21 o                         
  10   2   2          5.62          6.97         8.95 o                         
  -9   3   2          8.08         12.94         7.68 o                         
  -8   3   2         42.97         55.81         5.90 o                         
  -7   3   2          9.70         21.12         9.30 o                         
  -6   3   2         25.73         31.09         8.38 o                         
  -5   3   2         30.24         32.57         6.33 o                         
  -4   3   2        423.75        413.75         7.69 o                         
  -3   3   2         29.37         36.04         4.62 o                         
  -2   3   2        269.59        273.04         7.63 o                         
  -1   3   2        268.71        266.83        11.06 o                         
   0   3   2       1510.26       1864.46        14.51 o                         
   1   3   2        268.64        270.85        10.82 o                         
   2   3   2        268.90        269.56        11.54 o                         
   3   3   2         29.37         37.36         5.97 o                         
   4   3   2        423.54        410.67        35.93 o                         
   5   3   2         30.20         33.15         7.50 o                         
   6   3   2         25.80         31.09         6.05 o                         
   7   3   2          9.73         14.33         6.25 o                         
   8   3   2         42.84         51.35         7.18 o                         
   9   3   2          8.07         10.99         7.66 o                         
  -9   4   2          0.19          3.66         8.03 o                         
  -8   4   2          7.45          9.31         6.94 o                         
  -7   4   2          8.86          9.80         4.25 o                         
  -6   4   2         83.39         83.68         8.90 o                         
  -5   4   2          3.90          4.77         5.53 o                         
  -4   4   2         76.13         74.90         6.48 o                         
  -3   4   2         48.01         50.36         5.70 o                         
  -2   4   2       2783.90       2949.20        84.65 o                         
  -1   4   2        336.33        360.95        11.06 o                         
   0   4   2       1634.24       1981.09        18.07 o                         
   1   4   2        336.50        350.44        10.70 o                         
   2   4   2       2789.74       2754.68        19.70 o                         
   3   4   2         47.62         45.95         5.21 o                         
   4   4   2         76.58         72.74         5.01 o                         
   5   4   2          4.09          6.13         5.54 o                         
   6   4   2         83.30         86.26         7.05 o                         
   7   4   2          8.83         10.03         5.50 o                         
   8   4   2          7.48         10.70         6.08 o                         
   9   4   2          0.20          6.02         7.91 o                         
  -9   5   2          1.18          5.41         6.58 o                         
  -8   5   2          2.79          8.13         7.06 o                         
  -7   5   2         29.98         37.75         6.87 o                         
  -6   5   2          9.07         20.62         5.77 o                         
  -5   5   2        125.88        130.07         6.19 o                         
  -4   5   2         21.93         22.21         4.56 o                         
  -3   5   2        505.77        514.48        15.95 o                         
  -2   5   2        280.75        307.11         8.45 o                         
  -1   5   2        454.60        491.89         8.17 o                         
   0   5   2         58.17         98.77         6.75 o                         
   1   5   2        452.94        462.56         9.22 o                         
   2   5   2        281.13        293.49         9.93 o                         
   3   5   2        506.91        491.91        10.41 o                         
   4   5   2         21.64         25.03         5.67 o                         
   5   5   2        125.27        132.81        15.89 o                         
   6   5   2          9.01          8.05         6.05 o                         
   7   5   2         29.73         28.48         6.44 o                         
   8   5   2          2.80          3.84         6.07 o                         
   9   5   2          1.18          4.09        10.26 o                         
  -9   6   2         13.60         12.92         8.61 o                         
  -8   6   2          1.39          7.11        10.56 o                         
  -7   6   2         14.05         19.38         7.16 o                         
  -6   6   2          5.04          7.78         4.86 o                         
  -5   6   2        400.39        426.24        20.36 o                         
  -4   6   2        136.92        144.52         6.46 o                         
  -3   6   2        203.64        220.42         9.53 o                         
  -2   6   2        102.15        108.33         6.36 o                         
  -1   6   2       2506.80       3120.41        21.18 o                         
   0   6   2         50.56        112.19         8.23 o                         
   1   6   2       2507.84       2756.11        18.19 o                         
   2   6   2        102.35        115.66         8.59 o                         
   3   6   2        203.46        206.36         9.02 o                         
   4   6   2        136.90        137.28         8.45 o                         
   5   6   2        400.86        423.90        26.26 o                         
   6   6   2          5.05         13.16         4.87 o                         
   7   6   2         13.99          7.96         6.77 o                         
   8   6   2          1.39          5.66         7.33 o                         
   9   6   2         13.53          3.00        10.72 o                         
  -9   7   2          0.52         -1.95         8.64 o                         
  -8   7   2          4.86         11.71        10.75 o                         
  -7   7   2         74.15         73.09         7.40 o                         
  -6   7   2         11.99         10.58         6.36 o                         
  -5   7   2         69.94         70.68         5.37 o                         
  -4   7   2        296.20        315.90        14.17 o                         
  -3   7   2        231.15        244.12         5.42 o                         
  -2   7   2        328.07        302.14         7.00 o                         
  -1   7   2        221.26        230.50         6.01 o                         
   0   7   2        867.30        801.01        10.22 o                         
   1   7   2        221.10        207.39         6.97 o                         
   2   7   2        328.41        305.73         7.59 o                         
   3   7   2        230.86        231.07         9.53 o                         
   4   7   2        295.30        257.88         7.47 o                         
   5   7   2         70.04         70.42         8.71 o                         
   6   7   2         11.90         20.61         6.39 o                         
   7   7   2         74.20         75.01         9.68 o                         
   8   7   2          4.88         10.69         7.73 o                         
   9   7   2          0.52         -8.62         8.62 o                         
  -8   8   2          9.28          8.30         8.22 o                         
  -7   8   2          1.54          1.05         7.05 o                         
  -6   8   2          9.99         16.96         6.43 o                         
  -5   8   2         12.86         16.59         5.00 o                         
  -4   8   2        175.47        174.11         5.63 o                         
  -3   8   2         28.09         29.40         4.91 o                         
  -2   8   2        260.50        248.25         9.29 o                         
  -1   8   2        120.59        126.53         5.21 o                         
   0   8   2          9.38         16.66         8.04 o                         
   1   8   2        120.82        107.38         8.50 o                         
   2   8   2        259.66        265.63         9.48 o                         
   3   8   2         28.00         39.52         5.94 o                         
   4   8   2        175.24        170.84         8.95 o                         
   5   8   2         12.86         17.35         8.81 o                         
   6   8   2          9.95         15.32         6.63 o                         
   7   8   2          1.54          5.00         9.89 o                         
   8   8   2          9.21         13.96        11.44 o                         
  -8   9   2         12.28          8.34         8.34 o                         
  -7   9   2          4.02          4.87         6.14 o                         
  -6   9   2          7.41          7.26         6.94 o                         
  -5   9   2          4.53          6.26         6.60 o                         
  -4   9   2         69.33         67.39         5.52 o                         
  -3   9   2         22.75         32.55         8.35 o                         
  -2   9   2         69.38         61.09         6.25 o                         
  -1   9   2         25.08         24.89         5.86 o                         
   0   9   2         51.16         56.71         7.95 o                         
   1   9   2         24.94         23.67         8.09 o                         
   2   9   2         69.24         71.96         6.27 o                         
   3   9   2         22.61         26.40         8.28 o                         
   4   9   2         69.69         68.82         8.93 o                         
   5   9   2          4.56          1.99         6.44 o                         
   6   9   2          7.31          6.03         9.55 o                         
   7   9   2          4.02         10.89        10.53 o                         
   8   9   2         12.35         -2.78         8.47 o                         
  -8  10   2          0.32          8.96         9.83 o                         
  -7  10   2          2.96          6.01         6.54 o                         
  -6  10   2          0.09          5.70        10.08 o                         
  -5  10   2        109.61         95.84        10.13 o                         
  -4  10   2         51.35         54.15        10.22 o                         
  -3  10   2        364.86        390.23        10.87 o                         
  -2  10   2         30.48         29.53         6.65 o                         
  -1  10   2        786.39        808.62         7.78 o                         
   0  10   2          2.73          7.14         4.14 o                         
   1  10   2        787.53        773.99         9.91 o                         
   2  10   2         30.44         25.54         8.93 o                         
   3  10   2        363.84        363.27        10.75 o                         
   4  10   2         51.38         48.57         6.92 o                         
   5  10   2        109.21        117.03         9.96 o                         
   6  10   2          0.10         -5.82        10.22 o                         
   7  10   2          2.97         -4.17        11.18 o                         
   8  10   2          0.32          8.04        12.33 o                         
  -7  11   2         25.53         16.09        12.33 o                         
  -6  11   2         16.33         20.13         7.56 o                         
  -5  11   2         48.67         38.11        10.63 o                         
  -4  11   2         17.85         21.06        10.03 o                         
  -3  11   2         11.27         11.56         9.29 o                         
  -2  11   2         10.81          8.36         6.14 o                         
  -1  11   2         41.59         40.54         6.19 o                         
   0  11   2         62.50         67.01         7.09 o                         
   1  11   2         41.13         27.36         8.95 o                         
   2  11   2         10.82          6.77         8.90 o                         
   3  11   2         11.39          8.47         8.93 o                         
   4  11   2         17.85         24.03         6.75 o                         
   5  11   2         48.54         44.95         7.56 o                         
   6  11   2         16.36         16.47         7.85 o                         
   7  11   2         25.41         20.42         8.47 o                         
  -7  12   2          8.03          2.92        13.19 o                         
  -6  12   2          0.05          8.67        11.99 o                         
  -5  12   2          5.98         18.67        11.11 o                         
  -4  12   2         19.65         28.72        10.17 o                         
  -3  12   2         44.14         47.20         5.75 o                         
  -2  12   2         11.04          9.66         5.72 o                         
  -1  12   2         17.91         25.59         5.34 o                         
   0  12   2          0.11          6.55         5.08 o                         
   1  12   2         17.79         20.11         9.02 o                         
   2  12   2         10.92          8.23         6.56 o                         
   3  12   2         44.16         41.48         6.92 o                         
   4  12   2         19.64          1.48        10.13 o                         
   5  12   2          5.94          7.68         7.85 o                         
   6  12   2          0.05          5.22        11.42 o                         
   7  12   2          8.02         16.78        12.95 o                         
  -6  13   2          2.10         -0.72         9.24 o                         
  -5  13   2          5.04         -3.09        11.80 o                         
  -4  13   2          9.13         20.87         7.57 o                         
  -3  13   2         27.36         18.36         7.24 o                         
  -2  13   2          7.23          7.64        10.23 o                         
  -1  13   2          4.81         14.08         5.28 o                         
   0  13   2         24.91         30.79         4.89 o                         
   1  13   2          4.76         10.12         5.45 o                         
   2  13   2          7.21          7.80         7.06 o                         
   3  13   2         27.27         38.44         9.89 o                         
   4  13   2          9.15         17.79        10.48 o                         
   5  13   2          5.04        -10.89        10.89 o                         
   6  13   2          2.07          4.33         9.14 o                         
  -5  14   2          4.69         19.35         9.07 o                         
  -4  14   2          1.92          3.38         5.93 o                         
  -3  14   2          1.50          9.11         7.58 o                         
  -2  14   2         19.52         26.78         5.95 o                         
  -1  14   2          1.98          7.17         7.80 o                         
   0  14   2          1.48          2.82         8.43 o                         
   1  14   2          1.98          3.70         9.52 o                         
   2  14   2         19.54         15.52         7.36 o                         
   3  14   2          1.50         12.16         7.28 o                         
   4  14   2          1.89         12.88        10.87 o                         
   5  14   2          4.68         22.31        12.26 o                         
  -4  15   2         21.13         24.39         8.87 o                         
  -3  15   2         36.23         29.93         6.78 o                         
  -2  15   2          5.70          4.75         5.40 o                         
  -1  15   2         49.18         38.49         5.68 o                         
   0  15   2         78.96         71.75         9.22 o                         
   1  15   2         49.10         53.57         6.91 o                         
   2  15   2          5.70          8.62         6.51 o                         
   3  15   2         36.19         37.87         6.75 o                         
   4  15   2         21.11          9.05         8.83 o                         
  -2  16   2          2.11          1.49         8.58 o                         
  -1  16   2          1.70          4.85         5.84 o                         
   0  16   2          0.73          3.87         5.80 o                         
   1  16   2          1.73         13.50         8.34 o                         
   2  16   2          2.10          4.72         6.17 o                         
   1   0   3        297.57        307.03        13.78 o                         
   2   0   3       2273.57       2086.49        77.66 o                         
   3   0   3          3.75          6.26         5.39 o                         
   4   0   3          5.03          5.31         4.68 o                         
   5   0   3         37.92         30.16         4.83 o                         
   6   0   3        476.30        500.09         9.43 o                         
   7   0   3         34.72         39.14         5.37 o                         
   8   0   3         55.64         58.80         5.87 o                         
   9   0   3          4.95          7.18         8.40 o                         
  10   0   3          1.57          9.44         8.87 o                         
 -10   1   3          7.14         10.73         8.86 o                         
  -9   1   3          3.20          0.13         7.78 o                         
  -8   1   3         51.99         56.26         7.17 o                         
  -7   1   3         36.39         45.66         5.18 o                         
  -6   1   3         79.50         83.07         6.80 o                         
  -5   1   3        122.69        117.92         7.79 o                         
  -4   1   3        753.69        746.89        10.60 o                         
  -3   1   3        282.84        258.38         9.89 o                         
  -2   1   3        327.33        308.22        10.99 o                         
  -1   1   3       2371.14       2548.69       283.92 o                         
   0   1   3        376.95        447.01        16.09 o                         
   1   1   3       2375.92       2274.04        23.43 o                         
   2   1   3        327.72        307.88        24.42 o                         
   3   1   3        281.49        269.56         5.58 o                         
   4   1   3        750.83        745.99         8.72 o                         
   5   1   3        122.67        113.69         9.31 o                         
   6   1   3         79.10         79.25         7.40 o                         
   7   1   3         36.40         46.32         6.29 o                         
   8   1   3         52.00         56.16         9.01 o                         
   9   1   3          3.25          2.27         7.65 o                         
  10   1   3          7.09         10.02         9.75 o                         
 -10   2   3         10.85          7.83         9.07 o                         
  -9   2   3         19.47         29.13         7.67 o                         
  -8   2   3         33.50         29.60         5.75 o                         
  -7   2   3         52.70         48.81         6.33 o                         
  -6   2   3         91.09         88.27         5.59 o                         
  -5   2   3        299.16        292.39         9.26 o                         
  -4   2   3        840.94        795.36        12.11 o                         
  -3   2   3         43.03         49.00         6.30 o                         
  -2   2   3        418.70        413.08         9.52 o                         
  -1   2   3         56.07         63.09         9.35 o                         
   0   2   3       2852.89       3251.71        86.51 o                         
   1   2   3         55.15         52.26         8.93 o                         
   2   2   3        419.05        420.22        11.32 o                         
   3   2   3         43.06         44.76         5.17 o                         
   4   2   3        842.01        727.01        93.80 o                         
   5   2   3        298.48        287.63         9.34 o                         
   6   2   3         90.61         84.69         6.34 o                         
   7   2   3         52.84         55.13         6.43 o                         
   8   2   3         33.71         45.07         7.89 o                         
   9   2   3         19.54         17.67         7.74 o                         
  10   2   3         10.85         10.85         7.66 o                         
  -9   3   3          1.70          2.13         7.89 o                         
  -8   3   3         20.24         16.00         6.94 o                         
  -7   3   3         48.54         58.52         6.33 o                         
  -6   3   3        182.05        178.02         6.99 o                         
  -5   3   3        168.60        187.02         8.78 o                         
  -4   3   3         21.79         20.16         4.47 o                         
  -3   3   3         20.78         18.85         5.27 o                         
  -2   3   3       1184.60       1185.15        35.64 o                         
  -1   3   3        973.95       1110.46        99.44 o                         
   0   3   3         67.59         64.24         6.60 o                         
   1   3   3        977.98        991.12        14.70 o                         
   2   3   3       1184.45       1105.04        14.67 o                         
   3   3   3         20.56         21.14         5.85 o                         
   4   3   3         21.72         39.08        11.56 o                         
   5   3   3        168.73        185.42        14.35 o                         
   6   3   3        181.84        177.33        16.15 o                         
   7   3   3         48.59         53.46         6.95 o                         
   8   3   3         20.17         17.97         5.84 o                         
   9   3   3          1.70          6.25         8.43 o                         
  -9   4   3          9.67          9.47         8.00 o                         
  -8   4   3          3.33          4.91         6.95 o                         
  -7   4   3          5.14         14.28         6.51 o                         
  -6   4   3          9.74         15.89         8.43 o                         
  -5   4   3         58.84         54.99         5.66 o                         
  -4   4   3        299.31        290.47        13.92 o                         
  -3   4   3         21.28         22.87         5.55 o                         
  -2   4   3        211.73        217.29         9.59 o                         
  -1   4   3        619.52        708.66        42.55 o                         
   0   4   3        704.74        743.31        14.60 o                         
   1   4   3        618.33        635.96        10.63 o                         
   2   4   3        210.34        210.46         9.29 o                         
   3   4   3         21.57         10.48         7.78 o                         
   4   4   3        299.50        300.35        27.79 o                         
   5   4   3         58.77         60.92         5.97 o                         
   6   4   3          9.72          6.45         6.14 o                         
   7   4   3          5.23         10.59         5.43 o                         
   8   4   3          3.28         -2.13         7.66 o                         
   9   4   3          9.70          9.63         8.21 o                         
  -9   5   3          9.61          3.37         8.14 o                         
  -8   5   3         22.82         27.85         7.73 o                         
  -7   5   3         63.16         68.03         9.72 o                         
  -6   5   3          5.88          4.96         5.03 o                         
  -5   5   3         34.49         34.38         5.81 o                         
  -4   5   3        177.03        184.65         8.50 o                         
  -3   5   3        926.28        989.11        10.98 o                         
  -2   5   3        115.59        131.90         6.57 o                         
  -1   5   3       1481.30       1810.02       104.73 o                         
   0   5   3        284.57        287.80         8.28 o                         
   1   5   3       1485.31       1595.20        14.67 o                         
   2   5   3        114.93        116.91         8.40 o                         
   3   5   3        924.15        934.51        11.04 o                         
   4   5   3        177.25        167.42         8.62 o                         
   5   5   3         34.66         38.39         6.02 o                         
   6   5   3          5.80          4.72         5.98 o                         
   7   5   3         63.05         59.20         4.44 o                         
   8   5   3         22.80         19.10         5.94 o                         
   9   5   3          9.52          9.07         6.74 o                         
  -9   6   3          1.04         -3.62         7.06 o                         
  -8   6   3          4.96         -2.56        10.48 o                         
  -7   6   3         10.66         15.97         5.40 o                         
  -6   6   3         83.09         79.94         5.54 o                         
  -5   6   3         33.22         33.95         4.82 o                         
  -4   6   3         62.95         70.84         6.03 o                         
  -3   6   3         51.70         58.20         5.65 o                         
  -2   6   3        308.49        328.37         6.24 o                         
  -1   6   3        177.49        183.79         9.24 o                         
   0   6   3       1304.57       1459.12        14.63 o                         
   1   6   3        178.25        153.89         8.81 o                         
   2   6   3        305.68        292.30         7.42 o                         
   3   6   3         51.80         49.45         5.65 o                         
   4   6   3         63.21         56.23         8.45 o                         
   5   6   3         33.00         33.18         8.07 o                         
   6   6   3         82.88         88.23         6.61 o                         
   7   6   3         10.58         11.07         6.92 o                         
   8   6   3          4.90          0.84         7.43 o                         
   9   6   3          1.04          3.97        11.83 o                         
  -9   7   3          7.22          5.24        11.49 o                         
  -8   7   3          2.83         -1.75        10.89 o                         
  -7   7   3         22.40         25.99         7.00 o                         
  -6   7   3         17.45         20.54         6.43 o                         
  -5   7   3         56.85         60.42         6.45 o                         
  -4   7   3          0.83          2.85         4.83 o                         
  -3   7   3        274.77        289.61         6.64 o                         
  -2   7   3        212.17        226.90         6.64 o                         
  -1   7   3         86.96         97.23         6.06 o                         
   0   7   3         57.01         54.86         7.90 o                         
   1   7   3         86.02         99.77         7.97 o                         
   2   7   3        211.82        209.12         8.93 o                         
   3   7   3        274.46        255.10         7.47 o                         
   4   7   3          0.79          3.88         5.82 o                         
   5   7   3         57.02         54.22         8.62 o                         
   6   7   3         17.34         15.51         6.92 o                         
   7   7   3         22.37         32.96         9.65 o                         
   8   7   3          2.78          6.07         7.49 o                         
   9   7   3          7.25         25.90        12.21 o                         
  -8   8   3          4.41         22.72        11.35 o                         
  -7   8   3          4.14         -1.02         7.28 o                         
  -6   8   3         11.59         17.26         6.52 o                         
  -5   8   3         69.38         66.38         8.16 o                         
  -4   8   3          1.49          2.13         5.78 o                         
  -3   8   3        247.87        237.45         6.03 o                         
  -2   8   3        125.01        133.26         8.98 o                         
  -1   8   3         31.75         33.63         4.76 o                         
   0   8   3        102.19        125.12         8.26 o                         
   1   8   3         31.61         25.42         5.72 o                         
   2   8   3        124.56        120.43         8.64 o                         
   3   8   3        247.80        236.02         9.12 o                         
   4   8   3          1.39          4.72         8.04 o                         
   5   8   3         69.58         63.05         9.17 o                         
   6   8   3         11.47         14.60         6.85 o                         
   7   8   3          4.12          1.77        10.17 o                         
   8   8   3          4.47          3.35        11.42 o                         
  -8   9   3          0.95          2.99         8.58 o                         
  -7   9   3          8.56         14.63         6.16 o                         
  -6   9   3         49.63         47.55         7.21 o                         
  -5   9   3        112.70        118.54         6.04 o                         
  -4   9   3         98.47         96.71         7.80 o                         
  -3   9   3        455.80        456.89        11.49 o                         
  -2   9   3        120.20        137.91         6.41 o                         
  -1   9   3        517.89        504.89         7.63 o                         
   0   9   3        362.72        359.71         7.68 o                         
   1   9   3        516.72        514.77        10.15 o                         
   2   9   3        120.61        133.04         8.81 o                         
   3   9   3        455.87        421.99         8.38 o                         
   4   9   3         98.13         89.02         9.07 o                         
   5   9   3        112.38        105.59         9.50 o                         
   6   9   3         49.82         55.44         9.91 o                         
   7   9   3          8.47         14.82        10.46 o                         
   8   9   3          0.93          5.74         8.28 o                         
  -8  10   3          0.30          2.27         9.04 o                         
  -7  10   3          4.22          1.04         7.98 o                         
  -6  10   3         25.16         22.73         6.57 o                         
  -5  10   3         61.65         65.81         7.26 o                         
  -4  10   3         41.51         38.92         7.23 o                         
  -3  10   3        470.79        477.12        11.66 o                         
  -2  10   3         75.00         88.71         6.53 o                         
  -1  10   3        810.58        843.08        36.88 o                         
   0  10   3        271.94        280.09         7.54 o                         
   1  10   3        810.34        759.79         9.98 o                         
   2  10   3         75.60         78.56         8.81 o                         
   3  10   3        470.16        440.42         8.64 o                         
   4  10   3         41.46         46.77         9.19 o                         
   5  10   3         61.32         66.02        10.20 o                         
   6  10   3         25.29         29.11        10.72 o                         
   7  10   3          4.19         -3.09        11.11 o                         
   8  10   3          0.30          4.40         8.88 o                         
  -7  11   3          3.67         -2.70        12.42 o                         
  -6  11   3          2.39          4.45        10.89 o                         
  -5  11   3          4.76         21.42        10.20 o                         
  -4  11   3          6.87         11.37         9.89 o                         
  -3  11   3         25.39         31.88         6.54 o                         
  -2  11   3         85.53         85.85         6.60 o                         
  -1  11   3          7.91         -0.49         6.02 o                         
   0  11   3        136.31        119.47         4.89 o                         
   1  11   3          8.07         10.58         8.19 o                         
   2  11   3         85.50         84.26         6.75 o                         
   3  11   3         25.23         14.96         9.38 o                         
   4  11   3          7.03         -0.55         9.36 o                         
   5  11   3          4.71         14.75         9.72 o                         
   6  11   3          2.36          2.51         7.35 o                         
   7  11   3          3.67         18.36        12.02 o                         
  -6  12   3          0.70          0.12        11.90 o                         
  -5  12   3          9.57         13.69        11.23 o                         
  -4  12   3         31.13         31.96         7.21 o                         
  -3  12   3          8.01         16.84         6.81 o                         
  -2  12   3         38.47         47.16         5.51 o                         
  -1  12   3         21.35         28.08         5.28 o                         
   0  12   3          6.82          9.10         6.61 o                         
   1  12   3         21.21         25.71         6.08 o                         
   2  12   3         38.68         35.55         9.22 o                         
   3  12   3          8.08          6.46         6.70 o                         
   4  12   3         31.05         31.33         9.77 o                         
   5  12   3          9.50          8.98        10.44 o                         
   6  12   3          0.70         -5.31        11.80 o                         
  -6  13   3          4.43          9.19         7.38 o                         
  -5  13   3          9.31          9.43         8.33 o                         
  -4  13   3          9.91          8.84         8.44 o                         
  -3  13   3          2.88          1.51         5.19 o                         
  -2  13   3         11.16          4.95         6.97 o                         
  -1  13   3         46.51         48.96         6.96 o                         
   0  13   3         47.05         45.32         5.69 o                         
   1  13   3         46.67         40.66         4.92 o                         
   2  13   3         11.15          9.74         6.94 o                         
   3  13   3          2.95         19.22        10.25 o                         
   4  13   3          9.94         10.15         7.52 o                         
   5  13   3          9.27          7.90         7.95 o                         
   6  13   3          4.42          2.70         8.55 o                         
  -5  14   3         19.97         14.14         9.20 o                         
  -4  14   3         12.81         15.14         6.78 o                         
  -3  14   3          9.82          8.15         6.44 o                         
  -2  14   3          0.73          9.42         5.88 o                         
  -1  14   3         36.12         37.79         7.18 o                         
   0  14   3         10.73          5.08         5.72 o                         
   1  14   3         36.07         42.86         6.07 o                         
   2  14   3          0.74          6.18        10.13 o                         
   3  14   3          9.83         20.95        10.70 o                         
   4  14   3         12.75         17.07         7.85 o                         
   5  14   3         19.99          4.96        12.23 o                         
  -4  15   3          9.49          9.83         7.40 o                         
  -3  15   3          8.05         19.51         8.34 o                         
  -2  15   3         25.13         16.37         8.22 o                         
  -1  15   3         17.38         15.55         6.20 o                         
   0  15   3          7.66          9.47         6.43 o                         
   1  15   3         17.31         25.50         7.98 o                         
   2  15   3         25.05         42.31         8.05 o                         
   3  15   3          8.00          7.90        11.37 o                         
   4  15   3          9.50          6.97        12.06 o                         
  -2  16   3         15.56         19.87         8.78 o                         
  -1  16   3          8.22         11.34         6.78 o                         
   0  16   3          0.60          1.75         9.29 o                         
   1  16   3          8.16         10.33         7.06 o                         
   2  16   3         15.53         16.23        14.02 o                         
   0   0   4        209.64        216.45         8.58 o                         
   1   0   4        105.61         99.83         4.98 o                         
   2   0   4        120.77        139.82         8.86 o                         
   3   0   4        225.52        216.40         7.99 o                         
   4   0   4        118.36        114.36         6.50 o                         
   5   0   4         82.62         86.85         6.37 o                         
   6   0   4         34.95         35.37         6.01 o                         
   7   0   4         45.31         42.01         5.34 o                         
   8   0   4          6.28          8.94         5.65 o                         
   9   0   4          0.01          6.47         6.45 o                         
  10   0   4          5.03          3.40         9.77 o                         
  -9   1   4         14.13         10.89         8.41 o                         
  -8   1   4         44.57         39.48         6.19 o                         
  -7   1   4          9.79          6.21         6.29 o                         
  -6   1   4        286.06        278.89         9.53 o                         
  -5   1   4        120.09        118.33         7.19 o                         
  -4   1   4         47.10         52.71         7.78 o                         
  -3   1   4        618.31        586.51         9.93 o                         
  -2   1   4         21.46         24.86         6.02 o                         
  -1   1   4        218.93        221.81        10.78 o                         
   0   1   4        205.86        238.21        12.45 o                         
   1   1   4        220.64        226.18        21.89 o                         
   2   1   4         20.45         23.41         5.48 o                         
   3   1   4        616.98        555.95        28.90 o                         
   4   1   4         46.82         52.13         6.29 o                         
   5   1   4        119.57        117.41         7.83 o                         
   6   1   4        285.80        283.90         7.74 o                         
   7   1   4          9.78         14.85         6.20 o                         
   8   1   4         44.38         39.80         6.00 o                         
   9   1   4         14.09         21.52         8.01 o                         
  -9   2   4          0.33          0.00         7.68 o                         
  -8   2   4         34.51         30.25         7.14 o                         
  -7   2   4        110.69        128.14         6.91 o                         
  -6   2   4         39.07         37.30         5.96 o                         
  -5   2   4         54.59         52.35         6.06 o                         
  -4   2   4        166.31        182.19         8.50 o                         
  -3   2   4        768.92        676.78        17.02 o                         
  -2   2   4        129.33        143.17         7.66 o                         
  -1   2   4       3682.83       4043.87       256.79 o                         
   0   2   4       6045.96       6423.05       129.98 o                         
   1   2   4       3673.40       3677.31        25.37 o                         
   2   2   4        129.56        126.89         6.73 o                         
   3   2   4        767.47        613.49        11.99 o                         
   4   2   4        166.14        166.57         7.39 o                         
   5   2   4         54.66         55.29         5.79 o                         
   6   2   4         39.06         39.84         6.09 o                         
   7   2   4        110.77        124.88         7.37 o                         
   8   2   4         34.43         32.91         5.76 o                         
   9   2   4          0.33          1.88         6.40 o                         
  -9   3   4         33.41         33.37         8.30 o                         
  -8   3   4          6.07          8.20         7.22 o                         
  -7   3   4         40.05         47.06         6.93 o                         
  -6   3   4         25.50         32.51         6.01 o                         
  -5   3   4        155.33        153.80         9.00 o                         
  -4   3   4         25.90         29.23         4.82 o                         
  -3   3   4        622.43        663.13         9.38 o                         
  -2   3   4        882.15        914.29        42.15 o                         
  -1   3   4        549.08        613.12        38.19 o                         
   0   3   4          0.29          9.86         4.83 o                         
   1   3   4        552.28        571.93        11.94 o                         
   2   3   4        882.28        821.38        11.23 o                         
   3   3   4        622.05        578.99        11.30 o                         
   4   3   4         25.84         34.89         5.77 o                         
   5   3   4        155.99        144.75         6.98 o                         
   6   3   4         25.53         29.42         6.50 o                         
   7   3   4         40.08         50.53         6.73 o                         
   8   3   4          6.06          2.94         7.56 o                         
   9   3   4         33.48         23.61         8.82 o                         
  -9   4   4          1.91         11.09         7.98 o                         
  -8   4   4         22.62         24.38         5.87 o                         
  -7   4   4         50.02         58.09         6.63 o                         
  -6   4   4          3.76          7.68         8.21 o                         
  -5   4   4         79.63         73.74         6.28 o                         
  -4   4   4        120.05        115.75         6.03 o                         
  -3   4   4        620.37        611.00        16.28 o                         
  -2   4   4        197.86        202.39        16.13 o                         
  -1   4   4       1870.17       2203.74        77.13 o                         
   0   4   4        605.08        664.00         9.29 o                         
   1   4   4       1864.44       2028.18        16.59 o                         
   2   4   4        197.99        182.57         6.80 o                         
   3   4   4        620.36        549.72         9.17 o                         
   4   4   4        120.13        111.88         8.26 o                         
   5   4   4         79.26         81.66         6.12 o                         
   6   4   4          3.72         10.25         4.85 o                         
   7   4   4         49.76         45.28         5.30 o                         
   8   4   4         22.65         27.08         7.29 o                         
   9   4   4          1.91         -2.97         7.03 o                         
  -9   5   4          1.00          6.92         8.25 o                         
  -8   5   4          0.67          8.37         7.21 o                         
  -7   5   4         18.06         18.12         6.58 o                         
  -6   5   4         59.12         63.94         6.45 o                         
  -5   5   4        314.25        340.14        19.81 o                         
  -4   5   4         17.54          9.10         5.57 o                         
  -3   5   4        590.75        631.94         9.84 o                         
  -2   5   4       1091.97       1121.14        28.65 o                         
  -1   5   4       1001.62       1316.74        25.42 o                         
   0   5   4          4.77          4.00         8.31 o                         
   1   5   4       1002.46       1129.46        13.79 o                         
   2   5   4       1091.85       1020.23        11.39 o                         
   3   5   4        589.97        578.16        10.48 o                         
   4   5   4         17.32          7.16         7.83 o                         
   5   5   4        313.96        297.85         9.62 o                         
   6   5   4         59.20         64.93         5.24 o                         
   7   5   4         18.07          5.75         4.69 o                         
   8   5   4          0.64          0.98         6.12 o                         
   9   5   4          1.00          6.70        11.37 o                         
  -9   6   4          2.04          4.21         6.88 o                         
  -8   6   4         16.74          6.80        10.94 o                         
  -7   6   4         13.55         18.69         9.53 o                         
  -6   6   4         60.90         66.65         6.64 o                         
  -5   6   4         13.47         16.02         4.69 o                         
  -4   6   4        335.56        340.34        16.40 o                         
  -3   6   4         47.16         38.54         4.84 o                         
  -2   6   4         45.33         54.88         4.10 o                         
  -1   6   4         89.40         84.36         5.76 o                         
   0   6   4          5.98          5.39         7.71 o                         
   1   6   4         89.20         68.84         7.68 o                         
   2   6   4         45.39         46.13         7.73 o                         
   3   6   4         47.38         42.61         8.09 o                         
   4   6   4        333.59        316.19         9.55 o                         
   5   6   4         13.40         14.24         7.78 o                         
   6   6   4         60.52         55.82         6.70 o                         
   7   6   4         13.55         21.69         9.53 o                         
   8   6   4         16.77         23.58        10.44 o                         
   9   6   4          2.04          6.70        11.66 o                         
  -9   7   4          3.38          6.28         8.90 o                         
  -8   7   4          7.09         15.34        11.08 o                         
  -7   7   4          0.50          0.43         6.93 o                         
  -6   7   4          2.42          5.12         6.50 o                         
  -5   7   4         44.57         47.11         6.25 o                         
  -4   7   4         65.61         76.85         5.67 o                         
  -3   7   4          3.63          1.50         4.66 o                         
  -2   7   4         58.94         53.25         4.51 o                         
  -1   7   4         18.35         24.80         7.68 o                         
   0   7   4         14.59          9.00         5.43 o                         
   1   7   4         17.91         21.78         7.47 o                         
   2   7   4         58.12         38.87         7.95 o                         
   3   7   4          3.74         12.47         8.07 o                         
   4   7   4         65.45         59.29         6.15 o                         
   5   7   4         44.50         36.26         5.89 o                         
   6   7   4          2.32          1.41         8.86 o                         
   7   7   4          0.50          3.54         6.68 o                         
   8   7   4          7.03          2.07         7.68 o                         
   9   7   4          3.41         -3.59        12.09 o                         
  -8   8   4         10.38         22.07         8.02 o                         
  -7   8   4        101.70        100.89        10.07 o                         
  -6   8   4         10.21         12.44         6.66 o                         
  -5   8   4        157.24        153.54         5.92 o                         
  -4   8   4          2.45          7.26         5.78 o                         
  -3   8   4        166.87        200.52         5.78 o                         
  -2   8   4         36.69         36.56         3.47 o                         
  -1   8   4        508.30        523.51        10.96 o                         
   0   8   4        118.12        129.17         8.47 o                         
   1   8   4        509.39        490.71        10.15 o                         
   2   8   4         36.69         38.63         7.97 o                         
   3   8   4        167.16        172.30         6.82 o                         
   4   8   4          2.51          7.64         8.62 o                         
   5   8   4        157.27        159.11         7.30 o                         
   6   8   4         10.16         15.73         6.49 o                         
   7   8   4        101.82         92.69        10.58 o                         
   8   8   4         10.41         14.27        11.39 o                         
  -8   9   4          1.66          0.17         8.71 o                         
  -7   9   4          5.60          8.08         6.24 o                         
  -6   9   4         11.52         13.45         7.02 o                         
  -5   9   4        147.22        159.42         6.19 o                         
  -4   9   4          1.73          8.36         6.21 o                         
  -3   9   4         61.40         67.92         5.26 o                         
  -2   9   4         53.90         62.35         5.26 o                         
  -1   9   4       1302.71       1381.08        55.25 o                         
   0   9   4          0.03         -4.02         7.85 o                         
   1   9   4       1303.42       1307.81        11.92 o                         
   2   9   4         53.80         46.44         8.21 o                         
   3   9   4         60.89         57.11         9.17 o                         
   4   9   4          1.72         -0.72         6.20 o                         
   5   9   4        147.06        133.14         7.40 o                         
   6   9   4         11.50         19.34         9.50 o                         
   7   9   4          5.59          9.29         7.59 o                         
   8   9   4          1.65          4.00        12.21 o                         
  -7  10   4          6.71          9.18         8.08 o                         
  -6  10   4          0.82          8.32         6.02 o                         
  -5  10   4          2.82          0.73         5.48 o                         
  -4  10   4         50.35         56.16         6.75 o                         
  -3  10   4         64.14         68.70        11.14 o                         
  -2  10   4        142.72        142.68         5.65 o                         
  -1  10   4         78.10         95.42         5.25 o                         
   0  10   4          1.95          2.15         8.23 o                         
   1  10   4         77.62         79.62         6.25 o                         
   2  10   4        142.54        134.77         6.97 o                         
   3  10   4         63.78         62.93         8.93 o                         
   4  10   4         50.85         42.92         8.71 o                         
   5  10   4          2.83          8.00         6.82 o                         
   6  10   4          0.81         -5.65         9.93 o                         
   7  10   4          6.62          4.33         8.00 o                         
  -7  11   4          0.50          4.54         8.45 o                         
  -6  11   4          4.99         18.79        11.01 o                         
  -5  11   4          6.99          2.92        10.65 o                         
  -4  11   4         21.55         29.94         6.87 o                         
  -3  11   4         32.12         39.59        10.52 o                         
  -2  11   4        180.99        203.83        11.00 o                         
  -1  11   4         20.47         31.29         6.14 o                         
   0  11   4         10.03          4.26         5.96 o                         
   1  11   4         20.38         19.92         6.10 o                         
   2  11   4        181.21        190.56         9.41 o                         
   3  11   4         32.15         44.19         9.12 o                         
   4  11   4         21.51         29.75         9.29 o                         
   5  11   4          7.01         -0.38         9.96 o                         
   6  11   4          5.09         20.04         7.56 o                         
   7  11   4          0.50         -4.05        11.99 o                         
  -6  12   4          9.73         21.02         8.54 o                         
  -5  12   4          9.02         10.33         7.12 o                         
  -4  12   4         23.09         22.06         6.07 o                         
  -3  12   4          3.23         -5.91        11.88 o                         
  -2  12   4          7.37         15.44         7.34 o                         
  -1  12   4         53.21         58.14         5.61 o                         
   0  12   4         55.32         58.20         5.51 o                         
   1  12   4         53.02         54.22         9.05 o                         
   2  12   4          7.38          8.00         9.02 o                         
   3  12   4          3.25         -6.20         9.43 o                         
   4  12   4         23.19         33.82         7.18 o                         
   5  12   4          9.00         12.50         7.37 o                         
   6  12   4          9.76         15.34         8.33 o                         
  -6  13   4          2.93         -2.53         9.11 o                         
  -5  13   4         12.67         15.53         6.77 o                         
  -4  13   4          1.61          3.10         6.32 o                         
  -3  13   4         28.34         30.06         7.27 o                         
  -2  13   4         43.47         52.36         5.92 o                         
  -1  13   4          8.74          3.66         6.74 o                         
   0  13   4          1.88          2.62         5.53 o                         
   1  13   4          8.88          7.32         9.38 o                         
   2  13   4         43.49         35.52         7.09 o                         
   3  13   4         28.27         30.09        10.34 o                         
   4  13   4          1.62        -10.41        10.41 o                         
   5  13   4         12.73         23.22        11.35 o                         
   6  13   4          2.95          4.19         9.00 o                         
  -5  14   4          5.35         11.23         9.06 o                         
  -4  14   4          0.71          6.28         9.30 o                         
  -3  14   4         53.67         46.89        13.52 o                         
  -2  14   4          3.38          8.93         6.17 o                         
  -1  14   4         29.67         21.01         5.13 o                         
   0  14   4          0.02         -2.59         5.85 o                         
   1  14   4         29.70         30.63         5.91 o                         
   2  14   4          3.39          4.57        10.53 o                         
   3  14   4         53.78         40.48        10.89 o                         
   4  14   4          0.71          5.91        11.61 o                         
   5  14   4          5.31         15.99         9.00 o                         
  -4  15   4          2.42          0.78         9.17 o                         
  -3  15   4          2.81          0.76         6.94 o                         
  -2  15   4          5.23         10.06         6.57 o                         
  -1  15   4          8.93          8.81         6.36 o                         
   0  15   4          0.41         -0.35         7.67 o                         
   1  15   4          8.93         15.38        10.71 o                         
   2  15   4          5.23         13.36        11.51 o                         
   3  15   4          2.79          5.03         8.45 o                         
   4  15   4          2.41          3.85         8.95 o                         
  -2  16   4          5.73          9.09         8.44 o                         
  -1  16   4         12.13          6.64         6.93 o                         
   0  16   4         62.92         41.06         6.24 o                         
   1  16   4         12.18         -3.28         8.73 o                         
   2  16   4          5.73         11.95         8.75 o                         
   1   0   5         41.87         39.65         4.16 o                         
   2   0   5        821.68        784.38        12.16 o                         
   3   0   5         90.03         89.14         6.03 o                         
   4   0   5          0.15          1.92         5.87 o                         
   5   0   5          2.72          4.24         4.72 o                         
   6   0   5          3.57          9.79         6.24 o                         
   7   0   5        102.68        111.55         7.40 o                         
   8   0   5          3.43          1.96         5.98 o                         
   9   0   5          5.47          2.10         7.68 o                         
  -9   1   5          5.63          3.01         8.58 o                         
  -8   1   5         22.89         22.36         6.08 o                         
  -7   1   5         24.82         18.87         6.81 o                         
  -6   1   5          3.44          5.15         4.79 o                         
  -5   1   5        298.01        301.97        16.98 o                         
  -4   1   5        110.20        104.08         7.97 o                         
  -3   1   5        232.75        210.38         9.02 o                         
  -2   1   5        743.57        753.33        28.71 o                         
  -1   1   5       2993.53       2894.67        42.82 o                         
   0   1   5        680.77        677.68        27.55 o                         
   1   1   5       2994.44       2825.49       135.40 o                         
   2   1   5        742.50        700.52        47.26 o                         
   3   1   5        232.97        198.72         8.67 o                         
   4   1   5        109.68        100.53         7.35 o                         
   5   1   5        299.04        295.24        16.10 o                         
   6   1   5          3.42          6.36         6.13 o                         
   7   1   5         24.74         30.84         5.57 o                         
   8   1   5         22.86         15.93         5.91 o                         
   9   1   5          5.67          6.98         8.54 o                         
  -9   2   5         13.61         13.22         6.89 o                         
  -8   2   5         29.47         27.23         5.88 o                         
  -7   2   5         18.74         18.93         6.34 o                         
  -6   2   5          3.28          1.39         6.26 o                         
  -5   2   5         71.55         76.00         6.06 o                         
  -4   2   5        396.32        385.46         9.84 o                         
  -3   2   5        345.55        309.84         9.91 o                         
  -2   2   5         31.71         33.12         5.42 o                         
  -1   2   5        114.65        113.83         5.82 o                         
   0   2   5       1456.81       1309.93        12.50 o                         
   1   2   5        113.46        115.44         6.64 o                         
   2   2   5         31.43         31.36         7.92 o                         
   3   2   5        346.64        296.97         9.74 o                         
   4   2   5        396.20        354.75         5.46 o                         
   5   2   5         71.17         71.73         7.03 o                         
   6   2   5          3.26          6.34         6.39 o                         
   7   2   5         18.90         24.41         5.68 o                         
   8   2   5         29.35         27.24         7.80 o                         
   9   2   5         13.68         17.57         9.34 o                         
  -9   3   5          1.21          2.00         8.66 o                         
  -8   3   5          2.31          8.79         5.57 o                         
  -7   3   5         67.06         65.22         5.93 o                         
  -6   3   5         49.46         59.44         7.95 o                         
  -5   3   5        135.89        146.16         6.75 o                         
  -4   3   5        110.36        108.60         6.57 o                         
  -3   3   5        188.55        181.46         6.99 o                         
  -2   3   5        623.54        688.32        30.05 o                         
  -1   3   5        834.81        914.99        20.54 o                         
   0   3   5       1015.29        992.86         9.62 o                         
   1   3   5        837.04        827.58        13.14 o                         
   2   3   5        624.32        603.17         9.81 o                         
   3   3   5        188.73        160.21         8.28 o                         
   4   3   5        110.74        107.12         8.04 o                         
   5   3   5        136.05        134.53         5.17 o                         
   6   3   5         49.38         46.82         7.59 o                         
   7   3   5         67.13         80.56         7.31 o                         
   8   3   5          2.36         12.13         7.71 o                         
   9   3   5          1.21         -2.47         9.08 o                         
  -9   4   5          9.34          8.25         9.74 o                         
  -8   4   5          5.65         10.93         5.99 o                         
  -7   4   5         17.59         27.63         9.90 o                         
  -6   4   5         23.59         23.39         8.28 o                         
  -5   4   5        241.64        240.59        15.74 o                         
  -4   4   5         51.19         49.94         6.26 o                         
  -3   4   5        111.38        133.19         9.32 o                         
  -2   4   5         53.40         57.43         4.18 o                         
  -1   4   5       1525.29       1728.37        27.76 o                         
   0   4   5       1024.56        996.92        23.00 o                         
   1   4   5       1528.18       1639.99        16.11 o                         
   2   4   5         53.15         45.22         7.66 o                         
   3   4   5        112.01        122.08         6.13 o                         
   4   4   5         51.16         41.82         5.86 o                         
   5   4   5        241.28        222.81         9.19 o                         
   6   4   5         23.80         18.90         4.23 o                         
   7   4   5         17.71         14.41         8.62 o                         
   8   4   5          5.63          6.68         9.93 o                         
   9   4   5          9.31          1.82        11.08 o                         
  -9   5   5         13.30         12.61         8.34 o                         
  -8   5   5          3.93          1.54         6.09 o                         
  -7   5   5         16.20         18.77         6.46 o                         
  -6   5   5          3.11         -2.85         8.35 o                         
  -5   5   5         94.44        102.10         8.34 o                         
  -4   5   5         29.28         24.62         5.52 o                         
  -3   5   5         99.98        101.42         6.69 o                         
  -2   5   5         69.77         81.34         4.64 o                         
  -1   5   5         92.11         84.48         4.49 o                         
   0   5   5         94.06         95.66         5.40 o                         
   1   5   5         91.54         81.10         6.22 o                         
   2   5   5         69.23         70.40         7.30 o                         
   3   5   5        100.00         93.16         6.15 o                         
   4   5   5         28.77         22.55         5.67 o                         
   5   5   5         94.42         78.63         8.33 o                         
   6   5   5          3.04          8.98         8.31 o                         
   7   5   5         16.24         17.13         6.51 o                         
   8   5   5          3.94          4.31         7.11 o                         
   9   5   5         13.38         11.85        11.87 o                         
  -9   6   5          2.18          6.57         8.57 o                         
  -8   6   5         24.77         17.43         8.07 o                         
  -7   6   5         37.09         38.75         7.16 o                         
  -6   6   5         74.30         71.79         5.84 o                         
  -5   6   5          4.10          4.50         6.49 o                         
  -4   6   5         33.22         33.25         5.81 o                         
  -3   6   5        627.53        698.64        13.76 o                         
  -2   6   5         36.98         38.05         3.66 o                         
  -1   6   5        577.29        596.16         6.82 o                         
   0   6   5         26.11         33.11         7.68 o                         
   1   6   5        577.75        611.48        10.84 o                         
   2   6   5         36.17         34.42         7.54 o                         
   3   6   5        627.16        628.11         9.36 o                         
   4   6   5         32.99         36.72         5.60 o                         
   5   6   5          4.18          9.41         8.21 o                         
   6   6   5         74.01         60.18         6.80 o                         
   7   6   5         37.17         49.48         7.73 o                         
   8   6   5         24.67         17.64        10.84 o                         
   9   6   5          2.17         -3.11        11.80 o                         
  -8   7   5          9.26         12.42         8.09 o                         
  -7   7   5         17.41         14.14         6.13 o                         
  -6   7   5         71.56         69.88         5.85 o                         
  -5   7   5        144.65        153.76         7.46 o                         
  -4   7   5         62.34         59.63         6.12 o                         
  -3   7   5         81.63         84.89         5.02 o                         
  -2   7   5         29.69         27.74         4.11 o                         
  -1   7   5        614.83        616.63        15.48 o                         
   0   7   5         98.00        102.69         8.28 o                         
   1   7   5        613.14        602.33        10.53 o                         
   2   7   5         29.52         22.07         7.80 o                         
   3   7   5         82.09         87.08         6.13 o                         
   4   7   5         61.79         57.78         8.14 o                         
   5   7   5        144.56        143.62         9.10 o                         
   6   7   5         71.33         59.89         9.34 o                         
   7   7   5         17.45         19.22         9.84 o                         
   8   7   5          9.30         10.67         6.25 o                         
  -8   8   5          4.05        -11.44        11.44 o                         
  -7   8   5         12.21         18.02         6.32 o                         
  -6   8   5         41.89         41.84         7.84 o                         
  -5   8   5        137.00        140.96         8.01 o                         
  -4   8   5         70.00         72.74         6.46 o                         
  -3   8   5        449.51        496.35         7.70 o                         
  -2   8   5         52.24         63.76         4.91 o                         
  -1   8   5        207.41        212.16         9.24 o                         
   0   8   5         22.09         13.57         8.02 o                         
   1   8   5        208.40        193.68         6.82 o                         
   2   8   5         52.18         58.86         8.09 o                         
   3   8   5        449.38        419.05        10.10 o                         
   4   8   5         69.95         68.22         6.70 o                         
   5   8   5        137.04        132.88         9.07 o                         
   6   8   5         41.99         43.59         6.75 o                         
   7   8   5         12.18         11.78         7.23 o                         
   8   8   5          3.99          8.00         6.64 o                         
  -8   9   5          1.41         -3.73         8.74 o                         
  -7   9   5         11.54          3.10         7.75 o                         
  -6   9   5         16.19         21.00         5.90 o                         
  -5   9   5         65.93         70.03        11.07 o                         
  -4   9   5          2.72          2.58         4.43 o                         
  -3   9   5        456.33        496.60         6.43 o                         
  -2   9   5         91.97         86.43         8.58 o                         
  -1   9   5        186.65        207.97         7.11 o                         
   0   9   5         34.04         27.48         8.07 o                         
   1   9   5        185.94        185.99         8.78 o                         
   2   9   5         92.62         89.69         8.35 o                         
   3   9   5        456.30        462.40        11.06 o                         
   4   9   5          2.77         -0.10         6.18 o                         
   5   9   5         66.05         63.43         8.98 o                         
   6   9   5         16.32          9.53         9.74 o                         
   7   9   5         11.42         17.57        10.99 o                         
   8   9   5          1.43         11.49        12.11 o                         
  -7  10   5          7.62          7.83         6.69 o                         
  -6  10   5          6.26         11.35         7.61 o                         
  -5  10   5         44.85         49.50         5.86 o                         
  -4  10   5          3.60          2.24         5.43 o                         
  -3  10   5          0.10          0.32         6.19 o                         
  -2  10   5          2.38          4.54         6.24 o                         
  -1  10   5         41.95         53.61         6.20 o                         
   0  10   5         45.36         44.55         8.86 o                         
   1  10   5         42.01         47.40         5.77 o                         
   2  10   5          2.46          2.70         8.16 o                         
   3  10   5          0.11         -2.56         8.76 o                         
   4  10   5          3.64          8.02         9.34 o                         
   5  10   5         44.60         39.62         9.50 o                         
   6  10   5          6.35          3.64        10.80 o                         
   7  10   5          7.65         -0.89        11.75 o                         
  -7  11   5          1.73          5.00         6.29 o                         
  -6  11   5          2.64         14.04         6.54 o                         
  -5  11   5          1.18          3.79         5.09 o                         
  -4  11   5         33.83         28.40         5.08 o                         
  -3  11   5          1.79          3.13         5.30 o                         
  -2  11   5         35.05         35.84         4.73 o                         
  -1  11   5          3.39         -6.01        11.49 o                         
   0  11   5        395.23        378.71         8.38 o                         
   1  11   5          3.35          4.88         6.08 o                         
   2  11   5         34.94         44.81         6.39 o                         
   3  11   5          1.83          2.23         9.19 o                         
   4  11   5         33.99         26.76         9.81 o                         
   5  11   5          1.14          0.29        10.05 o                         
   6  11   5          2.63         -0.84         7.71 o                         
   7  11   5          1.73         -8.47         8.47 o                         
  -6  12   5          4.73          7.55         8.58 o                         
  -5  12   5          1.19          0.05         6.51 o                         
  -4  12   5          6.51          3.44         5.20 o                         
  -3  12   5         46.88         42.29        11.65 o                         
  -2  12   5         26.22         17.00         8.81 o                         
  -1  12   5         43.98         44.13         5.50 o                         
   0  12   5         43.73         39.28         8.83 o                         
   1  12   5         44.07         54.94         6.49 o                         
   2  12   5         26.32         25.85         6.58 o                         
   3  12   5         46.77         20.97         9.74 o                         
   4  12   5          6.53         -8.59        10.36 o                         
   5  12   5          1.22         -4.24        10.77 o                         
   6  12   5          4.73          8.86         8.62 o                         
  -5  13   5         23.75         21.13         6.22 o                         
  -4  13   5          7.75          7.48         6.18 o                         
  -3  13   5         12.50         14.95         7.45 o                         
  -2  13   5         20.74         23.28         5.96 o                         
  -1  13   5          1.79          7.04         4.91 o                         
   0  13   5         23.69         38.91         6.78 o                         
   1  13   5          1.78          4.48         9.46 o                         
   2  13   5         20.76         20.99         9.62 o                         
   3  13   5         12.62         17.88         7.13 o                         
   4  13   5          7.75         13.48        11.04 o                         
   5  13   5         23.74         19.41        11.35 o                         
  -5  14   5          7.41         14.95         9.30 o                         
  -4  14   5         10.93         11.22        12.52 o                         
  -3  14   5          2.75         14.54         8.00 o                         
  -2  14   5          2.54          5.36         7.63 o                         
  -1  14   5         11.59         14.98         7.28 o                         
   0  14   5         37.18         41.43         7.40 o                         
   1  14   5         11.58         27.77        10.13 o                         
   2  14   5          2.55         19.27        10.70 o                         
   3  14   5          2.78         -1.32        10.87 o                         
   4  14   5         11.00         19.72        12.04 o                         
   5  14   5          7.48         -1.96        13.09 o                         
  -3  15   5          4.57         10.35         8.71 o                         
  -2  15   5         21.22         15.72         6.85 o                         
  -1  15   5          3.43          2.23         6.50 o                         
   0  15   5          4.70          8.06         5.42 o                         
   1  15   5          3.46          9.84         8.81 o                         
   2  15   5         21.25         24.51        11.25 o                         
   3  15   5          4.52         -3.64        12.26 o                         
  -1  16   5         11.35         20.55         7.21 o                         
   0  16   5          1.53          6.71         8.70 o                         
   1  16   5         11.37          9.56         7.31 o                         
   0   0   6       1598.86       1469.59        50.82 o                         
   1   0   6       2322.90       2214.20        55.56 o                         
   2   0   6        126.56        129.05         8.43 o                         
   3   0   6        889.45        828.16        11.51 o                         
   4   0   6         38.43         50.08         5.43 o                         
   5   0   6        782.05        745.81        26.24 o                         
   6   0   6          6.64         12.90         6.77 o                         
   7   0   6          0.67          1.67         7.02 o                         
   8   0   6          1.26          0.20         6.14 o                         
   9   0   6         28.42         30.77         9.32 o                         
  -9   1   6          0.29         -0.40         9.08 o                         
  -8   1   6          2.28         -3.08         6.62 o                         
  -7   1   6         46.22         48.10         5.73 o                         
  -6   1   6          1.97         -1.33         6.28 o                         
  -5   1   6         10.89         10.06         6.30 o                         
  -4   1   6        118.27        114.14         6.47 o                         
  -3   1   6       1964.75       1844.09       133.35 o                         
  -2   1   6        503.81        477.53        10.66 o                         
  -1   1   6       3213.34       3054.08        16.66 o                         
   0   1   6        864.56        882.91        16.85 o                         
   1   1   6       3215.11       3058.13       141.48 o                         
   2   1   6        504.17        466.12        10.23 o                         
   3   1   6       1966.08       1739.12        46.04 o                         
   4   1   6        117.27         98.96         6.08 o                         
   5   1   6         11.04         12.09         5.46 o                         
   6   1   6          1.93          7.69         5.37 o                         
   7   1   6         46.54         45.68         7.61 o                         
   8   1   6          2.30          0.59         8.22 o                         
   9   1   6          0.29          7.11         9.89 o                         
  -9   2   6          3.44          0.52         8.65 o                         
  -8   2   6          8.19          5.35         7.66 o                         
  -7   2   6          0.17          7.25         6.55 o                         
  -6   2   6        160.58        162.13        15.15 o                         
  -5   2   6         75.06         88.09         5.94 o                         
  -4   2   6        220.69        221.71         8.98 o                         
  -3   2   6        338.71        367.50        30.23 o                         
  -2   2   6        633.22        587.06         8.70 o                         
  -1   2   6        408.69        394.55         8.27 o                         
   0   2   6        159.73        205.57        12.69 o                         
   1   2   6        407.77        413.50        29.47 o                         
   2   2   6        634.82        537.42        10.75 o                         
   3   2   6        339.56        335.71         5.86 o                         
   4   2   6        221.47        204.68        10.81 o                         
   5   2   6         75.50         69.13         5.98 o                         
   6   2   6        160.24        153.01         6.99 o                         
   7   2   6          0.17         -5.77         5.77 o                         
   8   2   6          8.18         23.63         9.60 o                         
   9   2   6          3.46         -0.14        10.96 o                         
  -9   3   6          1.82          5.54         8.91 o                         
  -8   3   6          9.93         11.81         7.13 o                         
  -7   3   6          0.59          3.41         7.07 o                         
  -6   3   6         21.71         29.11         6.18 o                         
  -5   3   6         65.54         69.75         8.07 o                         
  -4   3   6        122.16        120.36         6.42 o                         
  -3   3   6        217.15        224.09        12.94 o                         
  -2   3   6        388.30        409.44        19.83 o                         
  -1   3   6        356.99        412.15         7.07 o                         
   0   3   6        213.43        210.43         6.09 o                         
   1   3   6        357.07        406.92        11.38 o                         
   2   3   6        387.60        354.03         7.95 o                         
   3   3   6        217.25        199.09         8.09 o                         
   4   3   6        122.79        112.72         6.39 o                         
   5   3   6         65.65         51.81         9.02 o                         
   6   3   6         21.71         28.61         6.13 o                         
   7   3   6          0.59          4.52         9.02 o                         
   8   3   6          9.86         20.06         6.73 o                         
   9   3   6          1.82         -8.23         8.23 o                         
  -9   4   6         20.21          8.90         8.34 o                         
  -8   4   6          2.09          3.83         7.89 o                         
  -7   4   6         55.51         49.32         5.86 o                         
  -6   4   6          5.92          8.76         5.94 o                         
  -5   4   6         30.79         43.16         8.00 o                         
  -4   4   6         57.55         44.46        13.27 o                         
  -3   4   6        677.78        764.93        28.55 o                         
  -2   4   6        105.25         98.66         5.71 o                         
  -1   4   6        341.44        415.48        10.88 o                         
   0   4   6        294.68        323.45        11.54 o                         
   1   4   6        339.36        380.43         8.47 o                         
   2   4   6        105.78         83.30         7.59 o                         
   3   4   6        679.42        643.70        10.77 o                         
   4   4   6         57.27         57.02         8.02 o                         
   5   4   6         31.24         26.43         5.82 o                         
   6   4   6          6.05          5.75         7.42 o                         
   7   4   6         55.56         54.36         9.24 o                         
   8   4   6          2.10          2.56        10.08 o                         
   9   4   6         20.22         21.23        11.27 o                         
  -9   5   6          0.57          6.95         8.46 o                         
  -8   5   6          3.24         11.30         7.48 o                         
  -7   5   6         90.75         97.69         7.56 o                         
  -6   5   6         26.62         30.28         8.62 o                         
  -5   5   6         61.25         57.56         5.54 o                         
  -4   5   6         12.22         14.80         5.86 o                         
  -3   5   6         69.73         67.35         4.13 o                         
  -2   5   6        170.82        165.01         8.16 o                         
  -1   5   6        152.86        191.02         6.40 o                         
   0   5   6         48.18         61.79         9.75 o                         
   1   5   6        151.20        165.05         8.76 o                         
   2   5   6        170.77        159.78         8.16 o                         
   3   5   6         69.22         63.51         7.97 o                         
   4   5   6         12.13          3.81         5.31 o                         
   5   5   6         61.38         52.28         5.96 o                         
   6   5   6         26.51         25.77         4.97 o                         
   7   5   6         90.89         95.54         5.48 o                         
   8   5   6          3.25         12.06         7.09 o                         
   9   5   6          0.57         -4.67         8.40 o                         
  -9   6   6          6.77         10.69         8.78 o                         
  -8   6   6          0.58         -1.03         7.59 o                         
  -7   6   6          3.15         -7.06         7.06 o                         
  -6   6   6         28.95         15.96         8.04 o                         
  -5   6   6        162.66        162.07         9.97 o                         
  -4   6   6          3.12          9.86         4.65 o                         
  -3   6   6         44.52         47.22         4.72 o                         
  -2   6   6        246.03        275.71         6.44 o                         
  -1   6   6        262.53        281.27         6.62 o                         
   0   6   6        296.84        284.07        18.72 o                         
   1   6   6        262.85        267.14         9.00 o                         
   2   6   6        245.61        228.65         6.99 o                         
   3   6   6         44.57         49.53         7.68 o                         
   4   6   6          3.15         -2.59         5.46 o                         
   5   6   6        163.16        151.76         7.18 o                         
   6   6   6         28.90         29.01         9.17 o                         
   7   6   6          3.14         10.09         6.78 o                         
   8   6   6          0.57          2.97         7.28 o                         
   9   6   6          6.83          7.42        12.06 o                         
  -8   7   6         30.02         29.90        11.54 o                         
  -7   7   6         47.49         53.64         7.47 o                         
  -6   7   6          1.94          0.08         5.24 o                         
  -5   7   6         43.52         48.14         5.27 o                         
  -4   7   6        257.89        265.44         5.39 o                         
  -3   7   6        251.74        261.52         5.18 o                         
  -2   7   6        171.99        194.15         5.32 o                         
  -1   7   6        235.19        236.69         9.77 o                         
   0   7   6          0.96          3.97         7.90 o                         
   1   7   6        235.31        223.12         8.98 o                         
   2   7   6        172.24        163.80         6.51 o                         
   3   7   6        252.62        219.41         9.12 o                         
   4   7   6        257.13        251.63         9.84 o                         
   5   7   6         43.43         41.94         6.34 o                         
   6   7   6          1.90         13.09         9.12 o                         
   7   7   6         47.61         41.10        10.25 o                         
   8   7   6         29.95         27.17         6.37 o                         
  -8   8   6          6.33         15.77        11.42 o                         
  -7   8   6          3.16         -0.03         7.61 o                         
  -6   8   6         40.58         36.03         5.98 o                         
  -5   8   6         14.12         16.73         4.50 o                         
  -4   8   6         39.77         44.22         4.56 o                         
  -3   8   6         47.82         54.44         5.04 o                         
  -2   8   6        181.71        177.86         8.00 o                         
  -1   8   6         59.84         57.69         6.34 o                         
   0   8   6          2.01          7.13         8.19 o                         
   1   8   6         59.67         56.85         7.85 o                         
   2   8   6        182.22        177.40         8.67 o                         
   3   8   6         47.92         55.27         6.13 o                         
   4   8   6         39.93         44.40         6.30 o                         
   5   8   6         14.15         16.95         6.61 o                         
   6   8   6         40.50         37.58         6.97 o                         
   7   8   6          3.16         -1.44        10.46 o                         
   8   8   6          6.34         11.91         6.68 o                         
  -8   9   6          8.38         22.64         8.82 o                         
  -7   9   6         22.70         23.55         6.92 o                         
  -6   9   6          4.70         10.74         5.89 o                         
  -5   9   6         19.55         21.19         5.52 o                         
  -4   9   6        132.15        140.87         5.12 o                         
  -3   9   6         93.01         99.32         4.29 o                         
  -2   9   6         71.38         67.16         5.12 o                         
  -1   9   6        114.48        118.80         6.61 o                         
   0   9   6        149.97        144.32         6.51 o                         
   1   9   6        114.82        116.22         8.38 o                         
   2   9   6         71.22         55.53         8.45 o                         
   3   9   6         93.29         87.32         6.68 o                         
   4   9   6        132.98        119.26         7.23 o                         
   5   9   6         19.57         18.26         6.37 o                         
   6   9   6          4.76          1.10         9.96 o                         
   7   9   6         22.74         23.03        10.99 o                         
   8   9   6          8.40         13.15         7.65 o                         
  -7  10   6          0.91          7.12         7.17 o                         
  -6  10   6         10.66         12.06         5.28 o                         
  -5  10   6         21.55         24.94         5.83 o                         
  -4  10   6         10.70         15.95         5.51 o                         
  -3  10   6         47.73         54.71         5.51 o                         
  -2  10   6         58.90         63.98         6.39 o                         
  -1  10   6         65.39         76.89         9.05 o                         
   0  10   6          0.68          0.60         5.96 o                         
   1  10   6         65.13         70.42         6.18 o                         
   2  10   6         58.81         57.90         8.57 o                         
   3  10   6         47.93         39.23         6.53 o                         
   4  10   6         10.68         14.84         9.14 o                         
   5  10   6         21.58         26.43         7.23 o                         
   6  10   6         10.72         15.63         7.25 o                         
   7  10   6          0.91         13.81        11.80 o                         
  -7  11   6          5.10         10.07         7.19 o                         
  -6  11   6          2.22         -1.46         7.00 o                         
  -5  11   6          0.69          1.83         6.14 o                         
  -4  11   6         22.09         17.64         5.94 o                         
  -3  11   6         25.84         35.05         6.85 o                         
  -2  11   6         47.31         51.97         8.74 o                         
  -1  11   6         16.84         21.00         5.18 o                         
   0  11   6          1.97          2.82         6.01 o                         
   1  11   6         16.66         25.92         8.50 o                         
   2  11   6         47.31         36.89         8.88 o                         
   3  11   6         25.64         29.04         6.82 o                         
   4  11   6         22.03         16.61         9.93 o                         
   5  11   6          0.68          2.47         7.16 o                         
   6  11   6          2.21          3.81        11.06 o                         
   7  11   6          5.07         19.17         8.81 o                         
  -6  12   6          2.11         -1.05         7.02 o                         
  -5  12   6         31.21         28.46         8.27 o                         
  -4  12   6          6.45          8.44         7.58 o                         
  -3  12   6         21.14         15.46         5.68 o                         
  -2  12   6         33.55         44.58         5.69 o                         
  -1  12   6        155.50        164.09        17.35 o                         
   0  12   6          0.11         -5.55         9.22 o                         
   1  12   6        155.68        155.42         7.18 o                         
   2  12   6         33.53         39.09         9.26 o                         
   3  12   6         21.03         16.92         9.84 o                         
   4  12   6          6.43         18.67        10.20 o                         
   5  12   6         31.21         22.55         7.90 o                         
   6  12   6          2.13          3.64        12.21 o                         
  -5  13   6          0.89          8.14         7.17 o                         
  -4  13   6         19.21         27.33        11.24 o                         
  -3  13   6         15.40         12.47        10.02 o                         
  -2  13   6          2.40          5.48         5.01 o                         
  -1  13   6         29.71         31.47         5.76 o                         
   0  13   6         23.92         34.00         5.75 o                         
   1  13   6         29.86         38.42         9.72 o                         
   2  13   6          2.39          2.92         9.60 o                         
   3  13   6         15.43         -0.65        10.58 o                         
   4  13   6         19.26         29.61         7.64 o                         
   5  13   6          0.89         -8.31        11.47 o                         
  -4  14   6          9.49          8.16         6.88 o                         
  -3  14   6          7.22          3.23         8.31 o                         
  -2  14   6         47.89         47.75         6.73 o                         
  -1  14   6          1.82          6.92         5.43 o                         
   0  14   6          0.15         -1.81         5.26 o                         
   1  14   6          1.81         -5.63         7.01 o                         
   2  14   6         47.91         28.89         7.97 o                         
   3  14   6          7.22          1.32        11.30 o                         
   4  14   6          9.49          2.61         8.55 o                         
  -3  15   6          2.04          3.16         8.67 o                         
  -2  15   6         13.48         14.37         5.97 o                         
  -1  15   6          1.54          4.32        11.51 o                         
   0  15   6         65.89         57.18         8.16 o                         
   1  15   6          1.52          7.20         6.29 o                         
   2  15   6         13.49         26.95        11.49 o                         
   3  15   6          2.06          4.33        11.97 o                         
   0  16   6          9.83         14.64        10.71 o                         
   1   0   7        132.53        133.12         6.40 o                         
   2   0   7       1374.46       1288.28        12.76 o                         
   3   0   7        130.39        111.36         5.77 o                         
   4   0   7          0.08         -5.29         5.29 o                         
   5   0   7        111.26        112.17         6.22 o                         
   6   0   7         56.86         58.17         8.90 o                         
   7   0   7         72.82        100.46         9.24 o                         
   8   0   7          3.54          4.36         9.84 o                         
   9   0   7          0.44          0.69         8.00 o                         
  -9   1   7          4.25          5.82        11.30 o                         
  -8   1   7          7.30         15.42         6.56 o                         
  -7   1   7         23.38         26.26         7.79 o                         
  -6   1   7         44.51         44.23         5.37 o                         
  -5   1   7         48.13         44.04         5.15 o                         
  -4   1   7        260.44        238.55        13.92 o                         
  -3   1   7        831.49        862.01        11.29 o                         
  -2   1   7        635.06        642.24        33.70 o                         
  -1   1   7       2011.05       1991.05        33.39 o                         
   0   1   7       1413.70       1285.38        30.94 o                         
   1   1   7       2009.06       2020.47        92.28 o                         
   2   1   7        634.71        580.02        25.92 o                         
   3   1   7        832.86        831.36        11.05 o                         
   4   1   7        259.81        254.69         8.98 o                         
   5   1   7         48.23         52.09         7.95 o                         
   6   1   7         44.41         58.91         8.52 o                         
   7   1   7         23.40         25.45         9.14 o                         
   8   1   7          7.32         13.26         6.70 o                         
   9   1   7          4.29         -1.15         7.85 o                         
  -9   2   7          0.85          5.15         8.50 o                         
  -8   2   7         17.47         28.18         8.59 o                         
  -7   2   7         10.01         14.49         7.02 o                         
  -6   2   7         34.86         47.58         6.98 o                         
  -5   2   7         88.04         99.68         6.88 o                         
  -4   2   7         57.72         61.01         5.15 o                         
  -3   2   7        103.91        104.99         8.56 o                         
  -2   2   7        762.31        774.66        16.14 o                         
  -1   2   7        862.49        838.64        21.17 o                         
   0   2   7        954.34       1026.75        38.97 o                         
   1   2   7        863.05        892.93        64.10 o                         
   2   2   7        764.16        736.13         7.89 o                         
   3   2   7        104.39         98.90         5.36 o                         
   4   2   7         57.16         61.27         7.29 o                         
   5   2   7         88.18         80.88         8.00 o                         
   6   2   7         35.07         38.18         8.88 o                         
   7   2   7         10.09         12.66         6.22 o                         
   8   2   7         17.44         20.16         7.01 o                         
   9   2   7          0.85         -1.80         7.88 o                         
  -9   3   7          1.80          0.83         6.67 o                         
  -8   3   7          0.45          5.83         7.84 o                         
  -7   3   7         27.14         33.07         7.18 o                         
  -6   3   7          3.31          9.77         6.10 o                         
  -5   3   7         69.71         67.16        10.95 o                         
  -4   3   7         32.32         46.50         6.14 o                         
  -3   3   7          4.26          6.83         5.45 o                         
  -2   3   7          6.13          0.50         4.20 o                         
  -1   3   7        559.48        578.11        18.74 o                         
   0   3   7        403.93        417.33        14.12 o                         
   1   3   7        562.43        572.60        55.64 o                         
   2   3   7          5.91          3.38         7.30 o                         
   3   3   7          4.18          4.38         5.12 o                         
   4   3   7         32.31         30.77         4.42 o                         
   5   3   7         69.89         56.17         4.78 o                         
   6   3   7          3.19          8.35         8.45 o                         
   7   3   7         27.32         30.28         6.49 o                         
   8   3   7          0.45          4.76         6.89 o                         
   9   3   7          1.81          5.27        10.94 o                         
  -9   4   7          5.84          6.05         8.11 o                         
  -8   4   7          0.34          2.26         5.84 o                         
  -7   4   7         21.70         25.68         6.85 o                         
  -6   4   7          0.65          4.93         9.07 o                         
  -5   4   7         85.71        110.94         6.68 o                         
  -4   4   7         55.94         59.25         5.89 o                         
  -3   4   7        107.45        100.69         5.99 o                         
  -2   4   7        101.79        117.64         5.84 o                         
  -1   4   7        396.82        413.28        17.13 o                         
   0   4   7        554.90        503.45        19.10 o                         
   1   4   7        399.38        402.15        37.29 o                         
   2   4   7        102.11        105.18         7.68 o                         
   3   4   7        107.16         80.31         7.66 o                         
   4   4   7         56.44         51.56         5.91 o                         
   5   4   7         86.21         92.98         5.12 o                         
   6   4   7          0.61         -2.18         5.06 o                         
   7   4   7         21.71         21.76         6.46 o                         
   8   4   7          0.33          8.45        10.39 o                         
   9   4   7          5.88         -4.57         8.02 o                         
  -9   5   7         13.87         15.45         7.81 o                         
  -8   5   7         12.98          8.74         7.61 o                         
  -7   5   7          4.55          5.51         9.77 o                         
  -6   5   7          2.52         -0.17         6.34 o                         
  -5   5   7        213.85        234.59        17.23 o                         
  -4   5   7         64.41         61.82         5.24 o                         
  -3   5   7        295.65        304.16         5.46 o                         
  -2   5   7         35.71         36.32         5.42 o                         
  -1   5   7        261.92        293.06         5.93 o                         
   0   5   7          5.58          6.17         4.53 o                         
   1   5   7        261.82        286.24         9.02 o                         
   2   5   7         35.41         35.26         7.40 o                         
   3   5   7        296.05        254.48         7.09 o                         
   4   5   7         64.39         61.57         7.85 o                         
   5   5   7        213.52        198.51         7.30 o                         
   6   5   7          2.52          6.27         6.09 o                         
   7   5   7          4.60          5.83         5.37 o                         
   8   5   7         12.88          4.38        10.58 o                         
   9   5   7         13.89         14.48         8.14 o                         
  -8   6   7         12.61         12.39         7.03 o                         
  -7   6   7         41.12         40.62        10.10 o                         
  -6   6   7         34.75         36.66         5.64 o                         
  -5   6   7          7.49          7.88         5.16 o                         
  -4   6   7         86.13         87.43         5.36 o                         
  -3   6   7        415.87        444.52         6.27 o                         
  -2   6   7        223.79        217.04         6.51 o                         
  -1   6   7        358.79        368.09         6.21 o                         
   0   6   7         21.62         21.20         4.51 o                         
   1   6   7        358.75        318.49         9.60 o                         
   2   6   7        223.17        201.17         6.87 o                         
   3   6   7        416.23        392.71         7.68 o                         
   4   6   7         85.83         73.06         6.30 o                         
   5   6   7          7.56          3.06         8.64 o                         
   6   6   7         34.79         37.99         9.00 o                         
   7   6   7         41.28         41.18         6.10 o                         
   8   6   7         12.62          5.77        10.92 o                         
  -8   7   7          3.24          1.48         7.16 o                         
  -7   7   7          1.32         10.90         5.98 o                         
  -6   7   7        120.34        126.03         6.90 o                         
  -5   7   7         64.60         67.40         5.23 o                         
  -4   7   7        197.18        210.45         7.38 o                         
  -3   7   7        109.82        111.39         4.65 o                         
  -2   7   7         88.38         99.76         6.90 o                         
  -1   7   7         91.11         85.88         4.49 o                         
   0   7   7        762.40        676.28         9.91 o                         
   1   7   7         91.56         85.62         6.06 o                         
   2   7   7         87.68         67.74         5.79 o                         
   3   7   7        110.09        100.73         6.15 o                         
   4   7   7        198.17        179.67         9.19 o                         
   5   7   7         65.04         62.45         9.12 o                         
   6   7   7        120.34        106.69         9.24 o                         
   7   7   7          1.36          3.38         5.72 o                         
   8   7   7          3.20          2.68        11.35 o                         
  -8   8   7          4.21          9.61         8.57 o                         
  -7   8   7          8.39         14.84         7.60 o                         
  -6   8   7          8.55          8.24         4.90 o                         
  -5   8   7         62.98         74.49         5.20 o                         
  -4   8   7         53.62         54.84         4.77 o                         
  -3   8   7         89.62         87.56         4.67 o                         
  -2   8   7         10.82         11.39         4.82 o                         
  -1   8   7        384.81        402.39        14.52 o                         
   0   8   7          0.34          0.84         8.00 o                         
   1   8   7        385.18        363.42         7.59 o                         
   2   8   7         10.90         -1.60         8.07 o                         
   3   8   7         89.73         70.50         8.47 o                         
   4   8   7         53.99         43.78         6.30 o                         
   5   8   7         63.38         61.78         9.67 o                         
   6   8   7          8.62         -3.38         6.77 o                         
   7   8   7          8.35         17.83        10.80 o                         
   8   8   7          4.21          2.57         7.03 o                         
  -7   9   7         16.57         18.12         5.59 o                         
  -6   9   7         19.55         24.24         6.39 o                         
  -5   9   7         35.61         41.87         5.08 o                         
  -4   9   7         15.02         12.92         5.35 o                         
  -3   9   7          0.59          1.75         5.01 o                         
  -2   9   7         90.12         89.89         4.48 o                         
  -1   9   7        131.27        127.01         6.70 o                         
   0   9   7        379.40        353.15         9.69 o                         
   1   9   7        132.11        127.37         9.00 o                         
   2   9   7         90.87         91.68         6.37 o                         
   3   9   7          0.65          1.24         8.35 o                         
   4   9   7         14.89         16.25         6.22 o                         
   5   9   7         35.74         55.70         9.50 o                         
   6   9   7         19.67         25.95         7.61 o                         
   7   9   7         16.63         18.36        10.94 o                         
  -7  10   7          1.48          0.98         6.93 o                         
  -6  10   7         13.71         15.55         4.86 o                         
  -5  10   7          0.33          0.46         5.35 o                         
  -4  10   7          7.84          7.67         4.28 o                         
  -3  10   7          8.99          7.73         4.46 o                         
  -2  10   7         56.77         61.46         7.97 o                         
  -1  10   7          1.54          5.31         6.10 o                         
   0  10   7        111.43        107.19         9.48 o                         
   1  10   7          1.62         -5.10         5.74 o                         
   2  10   7         57.07         59.72         6.44 o                         
   3  10   7          9.08          8.83         5.84 o                         
   4  10   7          7.82          5.60         9.36 o                         
   5  10   7          0.35          0.77         6.75 o                         
   6  10   7         13.71         -2.92        10.60 o                         
   7  10   7          1.49         -7.23        11.44 o                         
  -6  11   7          6.30         10.83         5.88 o                         
  -5  11   7         18.87         19.19         5.37 o                         
  -4  11   7         71.66         69.84         7.67 o                         
  -3  11   7         29.64         29.53         6.95 o                         
  -2  11   7          6.38         10.05         5.53 o                         
  -1  11   7         17.56         33.30         9.69 o                         
   0  11   7         97.84         85.22         9.65 o                         
   1  11   7         17.65         18.62         8.69 o                         
   2  11   7          6.41          2.99         8.71 o                         
   3  11   7         29.53         17.79         6.75 o                         
   4  11   7         71.45         73.06        10.27 o                         
   5  11   7         18.81         10.29        10.77 o                         
   6  11   7          6.27         18.69        11.51 o                         
  -6  12   7          1.32          8.36         6.50 o                         
  -5  12   7          1.00          4.61         8.27 o                         
  -4  12   7          9.80         20.97         7.94 o                         
  -3  12   7          8.98          5.58         5.89 o                         
  -2  12   7         21.30         21.22         5.70 o                         
  -1  12   7         14.64         16.60         6.70 o                         
   0  12   7         24.15         25.97         9.19 o                         
   1  12   7         14.50         14.72         9.31 o                         
   2  12   7         21.26         11.44         6.58 o                         
   3  12   7          9.00         13.81         9.53 o                         
   4  12   7          9.81         20.68        10.48 o                         
   5  12   7          0.98          4.24        11.35 o                         
   6  12   7          1.31         22.41        12.14 o                         
  -5  13   7          1.09          0.53         8.98 o                         
  -4  13   7          5.83          9.51         6.95 o                         
  -3  13   7         26.06         37.56         7.64 o                         
  -2  13   7         28.65         27.49         6.12 o                         
  -1  13   7         25.43         29.69         7.37 o                         
   0  13   7         30.68         28.49         7.32 o                         
   1  13   7         25.24         21.90         9.60 o                         
   2  13   7         28.63         18.86         7.01 o                         
   3  13   7         26.07          4.05        10.70 o                         
   4  13   7          5.82         14.27         7.47 o                         
   5  13   7          1.11          6.80        12.02 o                         
  -4  14   7         17.15         14.39         7.15 o                         
  -3  14   7          5.64          1.22         6.82 o                         
  -2  14   7          8.57          7.92        15.45 o                         
  -1  14   7          6.30          8.03         7.75 o                         
   0  14   7         68.71         69.31         7.81 o                         
   1  14   7          6.29          1.82        10.41 o                         
   2  14   7          8.56         14.31         7.71 o                         
   3  14   7          5.61         -0.19        11.20 o                         
   4  14   7         17.11         10.25        11.51 o                         
  -3  15   7          2.24          8.17         7.31 o                         
  -2  15   7         32.91         34.51         7.32 o                         
  -1  15   7          2.48          4.04         6.85 o                         
   0  15   7          2.54          8.23         8.22 o                         
   1  15   7          2.48         10.77         7.71 o                         
   2  15   7         32.94         31.12        11.92 o                         
   3  15   7          2.20          0.89        12.16 o                         
   0   0   8       1780.97       1723.22        16.83 o                         
   1   0   8        721.78        856.77        25.95 o                         
   2   0   8         29.57         26.61         4.98 o                         
   3   0   8          3.27         -0.05         7.09 o                         
   4   0   8        365.22        335.74         9.26 o                         
   5   0   8         12.96         17.45         5.36 o                         
   6   0   8         15.32         19.39         8.67 o                         
   7   0   8          2.67          4.88         6.10 o                         
   8   0   8         20.86         22.81         7.47 o                         
   9   0   8          0.12         12.06        11.35 o                         
  -9   1   8          2.57         13.26        11.06 o                         
  -8   1   8          7.98         10.53        10.05 o                         
  -7   1   8          0.65         -1.82         9.14 o                         
  -6   1   8         48.41         57.66         8.64 o                         
  -5   1   8        127.97        132.49         6.30 o                         
  -4   1   8         13.20         16.33         5.46 o                         
  -3   1   8         96.43        107.44         5.50 o                         
  -2   1   8        120.17        121.57         5.92 o                         
  -1   1   8       1011.98       1044.49        12.10 o                         
   0   1   8         13.70         32.37         7.49 o                         
   1   1   8       1011.20       1035.37        64.65 o                         
   2   1   8        118.22        114.30         5.08 o                         
   3   1   8         96.99        108.46         8.53 o                         
   4   1   8         13.05          9.96         7.35 o                         
   5   1   8        128.23        139.82         8.67 o                         
   6   1   8         48.34         36.84         8.93 o                         
   7   1   8          0.64         17.79         9.14 o                         
   8   1   8          7.99          9.38         7.30 o                         
   9   1   8          2.56          8.52        11.04 o                         
  -9   2   8          0.97         -3.85        11.47 o                         
  -8   2   8          0.21        -10.13        10.13 o                         
  -7   2   8         28.28         30.63         7.42 o                         
  -6   2   8          4.23          3.48         6.53 o                         
  -5   2   8         58.53         60.46         6.23 o                         
  -4   2   8         93.67        102.34         6.85 o                         
  -3   2   8        361.97        367.78         9.44 o                         
  -2   2   8        540.54        534.55        11.27 o                         
  -1   2   8        811.32        876.70        26.53 o                         
   0   2   8         63.70         73.52         5.07 o                         
   1   2   8        815.06        860.68        64.09 o                         
   2   2   8        540.14        471.83        18.85 o                         
   3   2   8        361.03        305.90         8.64 o                         
   4   2   8         94.30         95.50         4.74 o                         
   5   2   8         58.89         58.65         8.33 o                         
   6   2   8          4.26         16.33         8.31 o                         
   7   2   8         28.41         36.96         6.65 o                         
   8   2   8          0.21          8.64         6.87 o                         
   9   2   8          0.97         -6.87        10.96 o                         
  -9   3   8         16.76         26.35        12.18 o                         
  -8   3   8          1.78          6.09         7.59 o                         
  -7   3   8         23.82         26.24         6.46 o                         
  -6   3   8         13.58         16.55         4.97 o                         
  -5   3   8        203.03        207.94         7.56 o                         
  -4   3   8         51.84         61.96         5.09 o                         
  -3   3   8        803.74        804.52         9.17 o                         
  -2   3   8         29.45         28.23         5.24 o                         
  -1   3   8        299.44        278.94         8.29 o                         
   0   3   8        152.68        153.99         6.61 o                         
   1   3   8        297.06        294.72        29.59 o                         
   2   3   8         29.38         18.77         7.56 o                         
   3   3   8        805.38        720.64         7.29 o                         
   4   3   8         51.79         55.18         5.37 o                         
   5   3   8        204.06        183.54         5.54 o                         
   6   3   8         13.54         16.88         8.57 o                         
   7   3   8         23.80         25.33         6.63 o                         
   8   3   8          1.78          2.23         7.35 o                         
   9   3   8         16.80          2.18        11.61 o                         
  -9   4   8          1.79          0.19         7.13 o                         
  -8   4   8         14.76         16.40         5.72 o                         
  -7   4   8         52.54         57.46         6.24 o                         
  -6   4   8         79.46         93.54         7.25 o                         
  -5   4   8         61.80         64.16         7.05 o                         
  -4   4   8         27.22         31.37         4.70 o                         
  -3   4   8        135.41        141.36         4.76 o                         
  -2   4   8        153.52        179.46         7.18 o                         
  -1   4   8        207.57        194.00         5.51 o                         
   0   4   8        395.24        415.42        17.79 o                         
   1   4   8        207.91        184.54        22.19 o                         
   2   4   8        153.27        146.88         8.52 o                         
   3   4   8        135.51        110.54         6.15 o                         
   4   4   8         27.29         27.55         7.76 o                         
   5   4   8         61.85         67.81         4.94 o                         
   6   4   8         79.54         70.73         5.50 o                         
   7   4   8         52.74         52.21         9.57 o                         
   8   4   8         14.67         10.92        10.05 o                         
   9   4   8          1.79          3.16         8.64 o                         
  -8   5   8          7.80          6.58         7.27 o                         
  -7   5   8         10.71         11.96         6.23 o                         
  -6   5   8         65.60         68.16         7.52 o                         
  -5   5   8         46.26         52.05         6.73 o                         
  -4   5   8         45.50         51.71         4.67 o                         
  -3   5   8          3.91          5.89         4.61 o                         
  -2   5   8        383.66        359.14         6.50 o                         
  -1   5   8        166.08        177.39         7.78 o                         
   0   5   8          0.00          2.02         3.93 o                         
   1   5   8        166.54        156.43         6.63 o                         
   2   5   8        383.76        336.37         7.85 o                         
   3   5   8          3.92         13.40         7.25 o                         
   4   5   8         45.76         47.08         8.23 o                         
   5   5   8         46.55         33.99         8.43 o                         
   6   5   8         65.18         54.53         5.47 o                         
   7   5   8         10.70         10.22         6.89 o                         
   8   5   8          7.82         18.69        11.04 o                         
  -8   6   8         25.51         25.94         5.99 o                         
  -7   6   8          4.49          0.41         6.05 o                         
  -6   6   8         12.19         14.76         6.78 o                         
  -5   6   8         24.86         20.84         4.72 o                         
  -4   6   8        343.71        350.77         6.69 o                         
  -3   6   8        159.05        148.58         6.30 o                         
  -2   6   8        174.42        169.89         6.17 o                         
  -1   6   8        247.25        239.99        10.19 o                         
   0   6   8       1263.41       1275.58        78.44 o                         
   1   6   8        247.60        226.81         9.19 o                         
   2   6   8        174.78        163.80         6.46 o                         
   3   6   8        158.88        150.18         8.28 o                         
   4   6   8        342.97        305.75         7.71 o                         
   5   6   8         24.93         26.64         6.08 o                         
   6   6   8         12.21         11.23         5.34 o                         
   7   6   8          4.50          3.33         5.67 o                         
   8   6   8         25.45         12.40        10.89 o                         
  -8   7   8          6.67          8.29         8.34 o                         
  -7   7   8          2.62          2.54         7.32 o                         
  -6   7   8         26.61         29.30         6.15 o                         
  -5   7   8         67.88         78.64         7.76 o                         
  -4   7   8        140.43        140.70         5.00 o                         
  -3   7   8         10.22         12.27         4.31 o                         
  -2   7   8        944.92        927.75         7.75 o                         
  -1   7   8        694.35        711.45        26.91 o                         
   0   7   8        456.31        477.75        34.12 o                         
   1   7   8        694.56        640.75        11.13 o                         
   2   7   8        946.71        825.48        10.03 o                         
   3   7   8         10.05         12.90         7.92 o                         
   4   7   8        140.50        125.96         9.43 o                         
   5   7   8         68.02         78.68         7.06 o                         
   6   7   8         26.83         29.78         6.58 o                         
   7   7   8          2.61         -9.16         9.73 o                         
   8   7   8          6.72         11.63         8.52 o                         
  -8   8   8          2.71         -3.44         8.82 o                         
  -7   8   8         11.07          7.98         6.32 o                         
  -6   8   8          4.64          0.89         5.29 o                         
  -5   8   8         14.94         20.47         4.93 o                         
  -4   8   8         88.69         88.52         4.83 o                         
  -3   8   8         29.90         28.22         4.35 o                         
  -2   8   8        114.75        123.21         4.68 o                         
  -1   8   8         63.08         63.07         6.00 o                         
   0   8   8          0.12          9.46         8.19 o                         
   1   8   8         63.49         44.62         8.31 o                         
   2   8   8        114.63        101.11         8.76 o                         
   3   8   8         30.26         22.74         5.84 o                         
   4   8   8         88.92         84.02         6.68 o                         
   5   8   8         15.01          9.74         9.36 o                         
   6   8   8          4.68          9.74         9.79 o                         
   7   8   8         11.19         15.94         6.18 o                         
   8   8   8          2.72          3.95         8.39 o                         
  -7   9   8          0.71          1.79         8.16 o                         
  -6   9   8          5.22          5.78         6.01 o                         
  -5   9   8         12.45         16.77         6.11 o                         
  -4   9   8         19.19         18.94         5.53 o                         
  -3   9   8         65.31         71.27         5.34 o                         
  -2   9   8         34.42         34.29         4.44 o                         
  -1   9   8         44.55         48.64         8.78 o                         
   0   9   8          2.51          3.52         6.03 o                         
   1   9   8         43.87         46.94         6.22 o                         
   2   9   8         34.46         31.14         5.94 o                         
   3   9   8         65.75         55.37         6.39 o                         
   4   9   8         19.15         19.87         6.27 o                         
   5   9   8         12.55         23.55         9.74 o                         
   6   9   8          5.20          6.20        10.15 o                         
   7   9   8          0.72         21.40        11.47 o                         
  -7  10   8          2.94         11.88         6.53 o                         
  -6  10   8          4.69         10.95         5.87 o                         
  -5  10   8          3.09          8.21         5.22 o                         
  -4  10   8         30.68         28.55         4.38 o                         
  -3  10   8         29.46         37.57         4.75 o                         
  -2  10   8          8.79          8.43         4.60 o                         
  -1  10   8         47.95         48.07         8.74 o                         
   0  10   8          0.35          7.56         8.78 o                         
   1  10   8         47.76         42.42         6.13 o                         
   2  10   8          8.78         10.77         8.62 o                         
   3  10   8         29.44         33.08         9.00 o                         
   4  10   8         30.85         35.04         9.72 o                         
   5  10   8          3.06          9.43        10.22 o                         
   6  10   8          4.72         -0.74        10.77 o                         
   7  10   8          2.92          5.41        11.92 o                         
  -6  11   8         22.74         16.67         6.37 o                         
  -5  11   8          1.59          6.81         5.48 o                         
  -4  11   8          6.31          7.51         5.24 o                         
  -3  11   8         12.89         18.16         5.68 o                         
  -2  11   8        121.67        131.59         7.06 o                         
  -1  11   8         20.42         33.13         9.65 o                         
   0  11   8         48.91         56.23         9.19 o                         
   1  11   8         20.48         29.63         8.98 o                         
   2  11   8        121.18        112.84         7.25 o                         
   3  11   8         12.88         12.23         9.17 o                         
   4  11   8          6.25         14.87        10.25 o                         
   5  11   8          1.59          5.67         7.88 o                         
   6  11   8         22.79          9.72         8.69 o                         
  -6  12   8          1.06          4.79         6.63 o                         
  -5  12   8          3.61         16.82         8.37 o                         
  -4  12   8          9.09         13.82         8.11 o                         
  -3  12   8          9.67         17.91         5.32 o                         
  -2  12   8          5.98         10.49         7.06 o                         
  -1  12   8          5.33          6.72         5.44 o                         
   0  12   8         25.75         21.09         9.69 o                         
   1  12   8          5.32          6.99         9.36 o                         
   2  12   8          5.96          9.29         9.65 o                         
   3  12   8          9.70         17.79         9.72 o                         
   4  12   8          9.12         11.20        10.60 o                         
   5  12   8          3.59          1.84         8.43 o                         
  -5  13   8          7.68          6.28         7.52 o                         
  -4  13   8          3.94          4.76         8.62 o                         
  -3  13   8          8.32          9.11         6.53 o                         
  -2  13   8         26.54         22.54         6.31 o                         
  -1  13   8         18.80         21.32         5.82 o                         
   0  13   8          3.84          9.74        10.25 o                         
   1  13   8         18.86         36.34         9.89 o                         
   2  13   8         26.54         32.32         7.35 o                         
   3  13   8          8.26         10.84        10.63 o                         
   4  13   8          3.96          1.34        11.66 o                         
   5  13   8          7.66          8.26        12.47 o                         
  -4  14   8          3.14          7.83         7.02 o                         
  -3  14   8          4.10         12.04         8.52 o                         
  -2  14   8          2.88          6.89         5.78 o                         
  -1  14   8          4.95          3.20         8.00 o                         
   0  14   8          0.13         10.39         7.89 o                         
   1  14   8          4.98         13.98        10.48 o                         
   2  14   8          2.89         25.23        11.06 o                         
   3  14   8          4.10         -6.49        11.49 o                         
   4  14   8          3.13          9.53        12.38 o                         
  -2  15   8         11.89         12.13         7.32 o                         
  -1  15   8          1.29         10.03         8.47 o                         
   0  15   8          8.60         14.27         6.80 o                         
   1  15   8          1.25         -0.29         8.35 o                         
   2  15   8         11.93          3.35        11.83 o                         
   1   0   9        215.08        238.31        10.39 o                         
   2   0   9        521.89        537.73        49.93 o                         
   3   0   9        639.08        687.79        11.01 o                         
   4   0   9         91.89         85.67         5.89 o                         
   5   0   9          3.57          5.53         7.76 o                         
   6   0   9         25.61         27.93         8.71 o                         
   7   0   9         39.01         48.14         9.41 o                         
   8   0   9          5.55          0.86        10.17 o                         
   9   0   9          0.43          5.53         8.47 o                         
  -9   1   9          2.89         -2.01        11.71 o                         
  -8   1   9          9.15         11.01        10.32 o                         
  -7   1   9          2.45          8.23         9.31 o                         
  -6   1   9         47.47         57.38         8.86 o                         
  -5   1   9         55.32         58.53         8.09 o                         
  -4   1   9         79.13         68.53         5.67 o                         
  -3   1   9         65.78         67.24         5.80 o                         
  -2   1   9        158.04        156.09         8.85 o                         
  -1   1   9         65.75         66.58         4.64 o                         
   0   1   9          5.55          3.03         4.23 o                         
   1   1   9         65.19         68.46         4.10 o                         
   2   1   9        157.75        151.33        10.34 o                         
   3   1   9         65.97         65.52         7.68 o                         
   4   1   9         79.24         70.78         5.70 o                         
   5   1   9         54.98         43.54         5.84 o                         
   6   1   9         47.39         61.69         8.62 o                         
   7   1   9          2.48         -6.70         9.38 o                         
   8   1   9          9.17         17.59        10.17 o                         
   9   1   9          2.93          3.33         8.33 o                         
  -9   2   9          2.63         15.73        11.78 o                         
  -8   2   9          4.69          6.65         7.66 o                         
  -7   2   9          0.34         -1.65         6.73 o                         
  -6   2   9         13.89         15.44         9.02 o                         
  -5   2   9         76.79         96.59         8.47 o                         
  -4   2   9         39.70         37.07         4.93 o                         
  -3   2   9         44.81         41.98         4.95 o                         
  -2   2   9        333.20        312.58         6.52 o                         
  -1   2   9        249.30        243.80        10.07 o                         
   0   2   9        368.15        337.36        24.35 o                         
   1   2   9        248.15        245.83        15.05 o                         
   2   2   9        333.58        291.43         5.79 o                         
   3   2   9         45.29         45.20         5.47 o                         
   4   2   9         39.97         30.04         4.43 o                         
   5   2   9         76.96         87.04         6.01 o                         
   6   2   9         13.95         29.25         6.06 o                         
   7   2   9          0.35          3.47         9.62 o                         
   8   2   9          4.73          8.07         7.64 o                         
   9   2   9          2.65         19.65        11.80 o                         
  -9   3   9          0.84         -5.39        11.80 o                         
  -8   3   9          7.10         16.90        10.75 o                         
  -7   3   9         74.69         81.89         8.14 o                         
  -6   3   9          7.44         15.65         6.34 o                         
  -5   3   9        164.66        169.06         6.14 o                         
  -4   3   9        134.45        145.68         5.74 o                         
  -3   3   9        111.83        115.46         6.13 o                         
  -2   3   9        287.32        276.34        10.65 o                         
  -1   3   9        231.01        231.30        10.55 o                         
   0   3   9          5.60          7.86         5.27 o                         
   1   3   9        231.77        249.63        21.44 o                         
   2   3   9        286.57        262.45         5.51 o                         
   3   3   9        112.84        106.47         9.96 o                         
   4   3   9        134.09        132.56         4.85 o                         
   5   3   9        164.70        163.68         5.36 o                         
   6   3   9          7.57         10.87         6.10 o                         
   7   3   9         74.91         72.48         9.91 o                         
   8   3   9          7.07         15.58        10.63 o                         
   9   3   9          0.83         -4.24         8.52 o                         
  -8   4   9         11.06         12.48         7.86 o                         
  -7   4   9         12.10         16.74         6.63 o                         
  -6   4   9         19.57         19.50         7.34 o                         
  -5   4   9         47.67         51.41         6.48 o                         
  -4   4   9        323.01        325.56         6.67 o                         
  -3   4   9        134.76        142.95         4.92 o                         
  -2   4   9         39.98         40.18         5.88 o                         
  -1   4   9        259.54        262.76        11.42 o                         
   0   4   9        387.33        370.09         9.95 o                         
   1   4   9        259.10        264.09        33.76 o                         
   2   4   9         40.41         38.63         7.97 o                         
   3   4   9        134.79        124.02         6.27 o                         
   4   4   9        322.54        282.08        15.08 o                         
   5   4   9         47.57         55.82         7.46 o                         
   6   4   9         19.39         16.86         5.26 o                         
   7   4   9         12.09          7.71         6.80 o                         
   8   4   9         11.03          9.41         7.68 o                         
  -8   5   9         19.14         12.20         6.26 o                         
  -7   5   9          2.18         10.22         6.20 o                         
  -6   5   9         94.19         93.77         8.32 o                         
  -5   5   9         48.23         53.77         6.75 o                         
  -4   5   9         57.28         67.06         5.76 o                         
  -3   5   9         78.56         81.02         4.55 o                         
  -2   5   9        173.67        185.78         5.51 o                         
  -1   5   9        371.26        353.03        19.59 o                         
   0   5   9        169.19        171.94        12.97 o                         
   1   5   9        371.08        353.95        37.61 o                         
   2   5   9        173.87        179.05         8.67 o                         
   3   5   9         78.81         85.50         7.80 o                         
   4   5   9         57.31         74.09         8.23 o                         
   5   5   9         48.43         47.87         5.01 o                         
   6   5   9         94.34         92.23         8.19 o                         
   7   5   9          2.17          6.39        10.08 o                         
   8   5   9         19.05         29.06        11.47 o                         
  -8   6   9          0.69          3.81         7.26 o                         
  -7   6   9          2.15          4.74         7.29 o                         
  -6   6   9         21.82         31.14         6.97 o                         
  -5   6   9         43.37         44.51         6.71 o                         
  -4   6   9         27.20         26.42         4.54 o                         
  -3   6   9        111.49        112.50         4.39 o                         
  -2   6   9         86.31         90.98         5.12 o                         
  -1   6   9        360.17        317.06        28.07 o                         
   0   6   9        423.56        452.44        35.25 o                         
   1   6   9        358.80        309.80         7.88 o                         
   2   6   9         85.45         69.56         6.13 o                         
   3   6   9        112.12         98.86         6.34 o                         
   4   6   9         27.21         36.89         8.35 o                         
   5   6   9         43.17         38.78         8.81 o                         
   6   6   9         21.71         17.26         5.52 o                         
   7   6   9          2.08         18.65         7.22 o                         
   8   6   9          0.70         -1.72         8.21 o                         
  -8   7   9          0.28          0.00         8.67 o                         
  -7   7   9          5.13          2.57         6.26 o                         
  -6   7   9          0.94          3.11         5.74 o                         
  -5   7   9         26.27         23.67         5.88 o                         
  -4   7   9         91.55         97.77         5.67 o                         
  -3   7   9        328.95        350.39         5.59 o                         
  -2   7   9        666.45        652.72         9.69 o                         
  -1   7   9        172.54        169.91         6.49 o                         
   0   7   9         70.17         59.30         7.62 o                         
   1   7   9        173.67        160.91         6.68 o                         
   2   7   9        666.59        592.09         8.86 o                         
   3   7   9        328.28        302.78         7.59 o                         
   4   7   9         92.01        104.08         8.76 o                         
   5   7   9         26.02         27.43         8.98 o                         
   6   7   9          0.95          6.18         9.74 o                         
   7   7   9          5.19         11.27         5.25 o                         
   8   7   9          0.28          1.63        11.61 o                         
  -7   8   9          2.44         13.75         7.95 o                         
  -6   8   9         45.67         48.46         6.81 o                         
  -5   8   9          7.04         12.20         5.92 o                         
  -4   8   9         61.49         60.93         5.09 o                         
  -3   8   9        118.14        124.10         4.81 o                         
  -2   8   9        147.18        137.92         6.32 o                         
  -1   8   9         94.46         88.47         6.13 o                         
   0   8   9        699.17        569.95         9.19 o                         
   1   8   9         93.94         80.84         8.59 o                         
   2   8   9        147.36        137.54         8.83 o                         
   3   8   9        118.61        109.20         8.59 o                         
   4   8   9         61.45         63.94         6.27 o                         
   5   8   9          7.17          7.47         6.46 o                         
   6   8   9         45.65         44.14        10.20 o                         
   7   8   9          2.45          6.28        11.05 o                         
  -7   9   9          2.82          9.29         8.45 o                         
  -6   9   9         29.23         25.15         5.84 o                         
  -5   9   9          2.93          8.82         5.19 o                         
  -4   9   9          0.55         -1.68         4.25 o                         
  -3   9   9         41.07         47.28         5.51 o                         
  -2   9   9        105.66        110.27         5.74 o                         
  -1   9   9         20.05         26.74         8.59 o                         
   0   9   9        102.29         89.19         9.10 o                         
   1   9   9         20.14         18.34         5.86 o                         
   2   9   9        105.16         75.19         8.81 o                         
   3   9   9         41.22         49.77         8.86 o                         
   4   9   9          0.53          3.61         6.37 o                         
   5   9   9          2.97          6.42         6.97 o                         
   6   9   9         29.22         19.56        10.25 o                         
   7   9   9          2.85          2.18        11.54 o                         
  -7  10   9          1.08         -1.06         7.43 o                         
  -6  10   9          8.05         10.40         5.21 o                         
  -5  10   9         21.20         12.73         6.53 o                         
  -4  10   9         38.59         36.62         5.13 o                         
  -3  10   9         11.64         21.55         4.81 o                         
  -2  10   9         31.47         32.04         5.07 o                         
  -1  10   9         46.67         46.73         8.64 o                         
   0  10   9         12.10         11.63         6.42 o                         
   1  10   9         46.95         54.58         6.53 o                         
   2  10   9         31.58         39.93         9.00 o                         
   3  10   9         11.50         12.33         6.46 o                         
   4  10   9         38.61         43.45         9.55 o                         
   5  10   9         21.27         17.67         7.61 o                         
   6  10   9          8.05          7.95         8.07 o                         
  -6  11   9          3.87          8.85         6.47 o                         
  -5  11   9          2.43          3.31         7.02 o                         
  -4  11   9         36.01         36.42         5.35 o                         
  -3  11   9          2.02          1.29         4.85 o                         
  -2  11   9         19.06         19.99         4.85 o                         
  -1  11   9          8.54          8.31         6.53 o                         
   0  11   9         46.45         50.75         9.60 o                         
   1  11   9          8.59         12.64         9.24 o                         
   2  11   9         19.10         20.61         9.34 o                         
   3  11   9          2.00         -7.11         9.48 o                         
   4  11   9         35.90         48.54        10.13 o                         
   5  11   9          2.45         -7.09         7.78 o                         
   6  11   9          3.85         16.40        12.23 o                         
  -5  12   9          9.87          6.21         6.99 o                         
  -4  12   9          9.82         10.76         6.53 o                         
  -3  12   9         19.69         17.80         9.81 o                         
  -2  12   9         42.40         38.36         7.28 o                         
  -1  12   9         25.21         34.77         5.89 o                         
   0  12   9          6.91          5.31         9.84 o                         
   1  12   9         25.16         22.69         7.21 o                         
   2  12   9         42.40         49.33         6.82 o                         
   3  12   9         19.71         17.12         7.30 o                         
   4  12   9          9.85         23.31        10.70 o                         
   5  12   9          9.85         10.87         8.11 o                         
  -4  13   9          1.26          2.33         7.07 o                         
  -3  13   9          0.65         -4.81         7.89 o                         
  -2  13   9         15.84         17.30         7.68 o                         
  -1  13   9          8.03         13.59         6.19 o                         
   0  13   9         81.14         71.02        10.63 o                         
   1  13   9          7.97         20.61         7.47 o                         
   2  13   9         15.99         25.61        10.15 o                         
   3  13   9          0.63          8.86        10.96 o                         
   4  13   9          1.24         -5.22        11.49 o                         
  -3  14   9          1.92          2.10         8.89 o                         
  -2  14   9          2.51          6.86         6.02 o                         
  -1  14   9          0.50          0.04         8.02 o                         
   0  14   9          2.44          6.87         7.44 o                         
   1  14   9          0.48         -0.74         8.07 o                         
   2  14   9          2.50         21.88        11.01 o                         
   3  14   9          1.95         22.29        11.61 o                         
  -1  15   9          0.52         -0.41         7.18 o                         
   0  15   9          0.11         -4.17         8.75 o                         
   1  15   9          0.53          3.35        12.28 o                         
   0   0  10        128.63        134.46         8.26 o                         
   1   0  10        213.62        204.37         6.48 o                         
   2   0  10         10.50         17.79         4.71 o                         
   3   0  10          3.87          3.76         5.39 o                         
   4   0  10         65.98         71.43         7.85 o                         
   5   0  10         83.80         78.66         8.23 o                         
   6   0  10          9.76         10.20         8.71 o                         
   7   0  10          1.02          1.68         9.65 o                         
   8   0  10          0.11          7.73        10.82 o                         
   9   0  10          2.93          1.32        12.57 o                         
  -9   1  10          4.83          7.23         8.62 o                         
  -8   1  10          3.58         -4.36        10.72 o                         
  -7   1  10         21.68         20.35         6.99 o                         
  -6   1  10         20.77         14.48         6.20 o                         
  -5   1  10         79.79         92.06         8.16 o                         
  -4   1  10        144.37        144.72         6.13 o                         
  -3   1  10        348.24        329.47         9.29 o                         
  -2   1  10         20.27         17.25         4.18 o                         
  -1   1  10        381.98        344.13         9.85 o                         
   0   1  10        108.66        101.97         4.71 o                         
   1   1  10        381.55        343.59        15.59 o                         
   2   1  10         20.29         16.66         4.04 o                         
   3   1  10        347.53        308.05         9.17 o                         
   4   1  10        143.86        129.19         6.01 o                         
   5   1  10         80.11         64.87         8.07 o                         
   6   1  10         20.67         27.12         6.49 o                         
   7   1  10         21.73         31.24         9.62 o                         
   8   1  10          3.60          0.84        10.89 o                         
   9   1  10          4.83          8.04         8.50 o                         
  -8   2  10          0.91         -4.33        10.70 o                         
  -7   2  10          4.25          3.66         9.93 o                         
  -6   2  10         10.46          8.90         6.32 o                         
  -5   2  10         30.32         40.14         5.94 o                         
  -4   2  10         41.42         33.05         5.46 o                         
  -3   2  10         73.60         78.18         4.99 o                         
  -2   2  10        263.32        229.76         8.50 o                         
  -1   2  10         21.82         24.77         6.16 o                         
   0   2  10          1.77          3.61         4.28 o                         
   1   2  10         22.14         20.09         3.86 o                         
   2   2  10        263.53        239.32        19.47 o                         
   3   2  10         73.51         64.76         7.64 o                         
   4   2  10         41.29         40.17         7.88 o                         
   5   2  10         30.48         37.13         5.74 o                         
   6   2  10         10.56         16.25         8.62 o                         
   7   2  10          4.23         -7.85         9.93 o                         
   8   2  10          0.90         -7.13         7.68 o                         
  -8   3  10          0.45         -5.70        10.99 o                         
  -7   3  10          1.65          7.80         6.99 o                         
  -6   3  10         79.15         98.24         9.69 o                         
  -5   3  10         32.40         33.51         7.02 o                         
  -4   3  10        151.55        141.80         7.00 o                         
  -3   3  10        222.48        228.23         9.55 o                         
  -2   3  10        321.90        312.79         5.68 o                         
  -1   3  10        350.48        340.88        16.93 o                         
   0   3  10        741.15        716.79        37.64 o                         
   1   3  10        350.44        336.26        20.96 o                         
   2   3  10        322.29        297.31         6.67 o                         
   3   3  10        222.24        204.67        10.38 o                         
   4   3  10        150.61        144.81         9.73 o                         
   5   3  10         32.32         37.56         6.13 o                         
   6   3  10         79.01         93.31         9.12 o                         
   7   3  10          1.64         -3.28         6.89 o                         
   8   3  10          0.48         17.00        10.68 o                         
  -8   4  10         29.24         19.20         8.19 o                         
  -7   4  10          2.98          1.69         7.77 o                         
  -6   4  10        130.59        135.75         8.08 o                         
  -5   4  10         54.35         64.97         6.55 o                         
  -4   4  10         69.77         67.16         9.02 o                         
  -3   4  10         93.05        103.46         5.26 o                         
  -2   4  10        602.47        590.84         9.74 o                         
  -1   4  10        105.56        107.50         5.20 o                         
   0   4  10        284.31        280.04        20.60 o                         
   1   4  10        105.83        108.74        13.25 o                         
   2   4  10        601.67        504.76         8.76 o                         
   3   4  10         93.21         87.24         4.82 o                         
   4   4  10         70.09         59.03         8.34 o                         
   5   4  10         54.53         62.19         6.89 o                         
   6   4  10        130.20        117.58         9.62 o                         
   7   4  10          2.99          9.00         9.77 o                         
   8   4  10         29.23         30.66         8.38 o                         
  -8   5  10         16.13         15.96         7.02 o                         
  -7   5  10         13.34         10.31         5.67 o                         
  -6   5  10          2.13          8.65         6.72 o                         
  -5   5  10          8.10          9.02         6.79 o                         
  -4   5  10        136.80        133.12         6.57 o                         
  -3   5  10        227.18        230.33         5.54 o                         
  -2   5  10         38.35         45.20         5.68 o                         
  -1   5  10        201.65        200.42        14.30 o                         
   0   5  10        104.58        104.94         8.16 o                         
   1   5  10        201.99        202.72        18.72 o                         
   2   5  10         38.43         42.37         7.73 o                         
   3   5  10        227.20        210.91         7.06 o                         
   4   5  10        136.49        126.56         5.30 o                         
   5   5  10          8.17          3.97        12.39 o                         
   6   5  10          2.13          8.25         9.11 o                         
   7   5  10         13.36          6.37         7.13 o                         
   8   5  10         16.11          8.21         8.02 o                         
  -8   6  10          0.13          9.40         7.75 o                         
  -7   6  10          4.32          3.44         7.51 o                         
  -6   6  10         16.76         15.77         5.98 o                         
  -5   6  10         65.54         71.74         6.87 o                         
  -4   6  10         74.80         85.48         4.99 o                         
  -3   6  10         13.47         23.86         6.87 o                         
  -2   6  10         37.23         57.26        11.02 o                         
  -1   6  10        321.27        298.46        18.18 o                         
   0   6  10        202.75        195.95        19.32 o                         
   1   6  10        321.15        262.76         9.57 o                         
   2   6  10         37.17         26.31         5.91 o                         
   3   6  10         13.29         13.64         8.09 o                         
   4   6  10         74.88         74.66         8.90 o                         
   5   6  10         65.07         53.48         5.37 o                         
   6   6  10         16.70         24.78         6.62 o                         
   7   6  10          4.34          9.04         7.92 o                         
   8   6  10          0.13          1.08        11.97 o                         
  -8   7  10          3.65         20.73        13.24 o                         
  -7   7  10          4.11          6.90         7.78 o                         
  -6   7  10         12.58         18.08         7.35 o                         
  -5   7  10         11.55         18.29         6.36 o                         
  -4   7  10         15.91         15.15         4.70 o                         
  -3   7  10        143.16        147.62         8.36 o                         
  -2   7  10         32.64         33.15         6.12 o                         
  -1   7  10        100.21        102.76         5.36 o                         
   0   7  10        327.16        319.43        21.04 o                         
   1   7  10         99.82         90.41         8.52 o                         
   2   7  10         32.63         17.16         8.43 o                         
   3   7  10        142.43        133.23         8.90 o                         
   4   7  10         15.97          9.38         8.31 o                         
   5   7  10         11.55         13.21         6.39 o                         
   6   7  10         12.65         16.96         7.04 o                         
   7   7  10          4.03         11.30         6.43 o                         
   8   7  10          3.61          8.52         8.47 o                         
  -7   8  10          2.89          3.40         6.70 o                         
  -6   8  10          5.54          7.50         6.19 o                         
  -5   8  10         16.57         13.35         5.05 o                         
  -4   8  10        141.10        148.95         6.17 o                         
  -3   8  10          7.45          3.32         5.28 o                         
  -2   8  10        311.74        311.42         7.25 o                         
  -1   8  10        122.92        127.65         7.29 o                         
   0   8  10         99.15        105.61         6.25 o                         
   1   8  10        122.75        112.43         6.68 o                         
   2   8  10        311.86        268.58        10.05 o                         
   3   8  10          7.49          8.71         8.64 o                         
   4   8  10        140.96        137.45         9.65 o                         
   5   8  10         16.59         22.21         9.19 o                         
   6   8  10          5.65         -0.05         7.49 o                         
   7   8  10          2.88          8.19         8.08 o                         
  -7   9  10          0.27          0.92         8.48 o                         
  -6   9  10         13.26          8.28         7.12 o                         
  -5   9  10          3.20          6.11         6.30 o                         
  -4   9  10        144.67        142.10         6.41 o                         
  -3   9  10          1.39          5.81         4.63 o                         
  -2   9  10          4.63          7.31         8.46 o                         
  -1   9  10         76.41         78.45         6.57 o                         
   0   9  10        171.61        168.35         9.24 o                         
   1   9  10         76.59         85.22         9.14 o                         
   2   9  10          4.61         14.31         8.95 o                         
   3   9  10          1.39          3.66         8.76 o                         
   4   9  10        144.55        119.76         7.30 o                         
   5   9  10          3.22         14.94        10.10 o                         
   6   9  10         13.20          6.39         7.76 o                         
   7   9  10          0.28         15.34         8.18 o                         
  -6  10  10         24.06         19.62         7.51 o                         
  -5  10  10         14.96         15.04         5.69 o                         
  -4  10  10          0.67          4.51         6.21 o                         
  -3  10  10          7.61         12.90         4.76 o                         
  -2  10  10         27.35         32.71         4.42 o                         
  -1  10  10         49.17         56.13         6.85 o                         
   0  10  10          8.04         12.73         8.78 o                         
   1  10  10         49.16         48.33         6.61 o                         
   2  10  10         27.43         29.90         6.65 o                         
   3  10  10          7.67         15.08         6.34 o                         
   4  10  10          0.65         -7.88         9.77 o                         
   5  10  10         15.05         11.08         7.40 o                         
   6  10  10         24.06         13.98        11.59 o                         
  -6  11  10          0.31         -0.07         7.75 o                         
  -5  11  10          9.90         13.84         7.15 o                         
  -4  11  10          4.42          6.40         6.79 o                         
  -3  11  10         31.00         32.96         6.06 o                         
  -2  11  10         19.99         20.48         5.80 o                         
  -1  11  10         18.50         19.72         9.81 o                         
   0  11  10         46.98         54.12         9.60 o                         
   1  11  10         18.41         22.86         6.92 o                         
   2  11  10         20.02          8.40         6.89 o                         
   3  11  10         31.16         21.83         7.42 o                         
   4  11  10          4.44         14.58        10.41 o                         
   5  11  10          9.85          1.60        11.63 o                         
   6  11  10          0.31          6.06         8.78 o                         
  -5  12  10          4.08         -1.06         7.25 o                         
  -4  12  10          0.09          2.10         8.46 o                         
  -3  12  10         14.13         11.58         6.44 o                         
  -2  12  10          3.30          5.11         5.99 o                         
  -1  12  10         13.59          9.26        10.15 o                         
   0  12  10          2.10         14.55        10.25 o                         
   1  12  10         13.70          7.28        10.27 o                         
   2  12  10          3.32         18.72         9.91 o                         
   3  12  10         14.04         13.96         7.42 o                         
   4  12  10          0.09          1.94        11.13 o                         
   5  12  10          4.06         15.15        11.80 o                         
  -4  13  10         15.08         20.56         9.12 o                         
  -3  13  10          1.21          2.72         8.33 o                         
  -2  13  10          2.71          0.74         6.49 o                         
  -1  13  10         11.90         22.14         6.48 o                         
   0  13  10         35.28         40.53        11.51 o                         
   1  13  10         11.99         10.17        10.92 o                         
   2  13  10          2.69          5.29         7.32 o                         
   3  13  10          1.24          9.91        10.80 o                         
   4  13  10         15.18         10.13        12.35 o                         
  -3  14  10          2.43          9.52         9.02 o                         
  -2  14  10          4.60         10.51         6.88 o                         
  -1  14  10          1.15         -4.51         9.92 o                         
   0  14  10          0.18         -8.67        12.04 o                         
   1  14  10          1.14         -2.15        11.63 o                         
   2  14  10          4.59          5.39         8.43 o                         
   3  14  10          2.43         -3.54        11.80 o                         
   1   0  11          7.17          7.89         5.92 o                         
   2   0  11        305.50        313.90        19.87 o                         
   3   0  11          0.18         10.53         7.47 o                         
   4   0  11         12.69          7.35         5.55 o                         
   5   0  11          0.49          9.02         5.86 o                         
   6   0  11         28.25         24.99         9.02 o                         
   7   0  11          2.89         11.47         9.67 o                         
   8   0  11          2.34          3.21        10.94 o                         
  -8   1  11          1.53         -6.20         7.80 o                         
  -7   1  11         36.52         34.18         7.11 o                         
  -6   1  11          0.97          6.68         6.18 o                         
  -5   1  11         59.53         68.44         6.27 o                         
  -4   1  11          5.50          2.66         8.02 o                         
  -3   1  11         27.40         25.49         5.65 o                         
  -2   1  11         30.26         39.48         6.27 o                         
  -1   1  11        220.94        218.11         9.05 o                         
   0   1  11         55.96         45.00         4.54 o                         
   1   1  11        221.42        218.66        12.41 o                         
   2   1  11         30.04         27.71         7.70 o                         
   3   1  11         27.24         28.82         5.58 o                         
   4   1  11          5.57         -1.77         8.02 o                         
   5   1  11         59.24         57.50         6.06 o                         
   6   1  11          0.95          7.71         8.52 o                         
   7   1  11         36.57         48.40        10.22 o                         
   8   1  11          1.53         10.53        10.92 o                         
  -8   2  11          0.37          7.01         8.02 o                         
  -7   2  11         17.38         17.43         7.42 o                         
  -6   2  11          4.72         -4.91         8.88 o                         
  -5   2  11        160.93        157.08         7.01 o                         
  -4   2  11         50.10         48.69         6.03 o                         
  -3   2  11         35.89         41.48         5.12 o                         
  -2   2  11         18.00         17.94         4.87 o                         
  -1   2  11        626.83        563.60        16.24 o                         
   0   2  11        551.10        500.37        28.03 o                         
   1   2  11        628.05        562.86        33.32 o                         
   2   2  11         17.76         23.27         4.72 o                         
   3   2  11         35.53         38.97         4.61 o                         
   4   2  11         50.25         45.36         8.74 o                         
   5   2  11        160.74        171.63         8.86 o                         
   6   2  11          4.65         11.13         6.42 o                         
   7   2  11         17.45         17.57         7.32 o                         
   8   2  11          0.38          6.82         8.09 o                         
  -8   3  11         12.86          8.83         8.31 o                         
  -7   3  11          3.06         12.21        10.41 o                         
  -6   3  11         24.97         19.20         9.53 o                         
  -5   3  11         30.55         32.40         6.01 o                         
  -4   3  11        175.45        183.13         7.34 o                         
  -3   3  11        385.06        369.16         6.71 o                         
  -2   3  11        628.96        616.86        23.25 o                         
  -1   3  11        519.82        507.46        17.15 o                         
   0   3  11        168.86        172.08        10.38 o                         
   1   3  11        518.54        495.04        40.14 o                         
   2   3  11        627.99        550.93        15.48 o                         
   3   3  11        385.51        339.99         9.78 o                         
   4   3  11        175.63        165.38         4.71 o                         
   5   3  11         30.36         29.56         8.43 o                         
   6   3  11         24.79         17.23         6.34 o                         
   7   3  11          3.01          3.14        10.03 o                         
   8   3  11         12.85         16.78        11.20 o                         
  -8   4  11          3.11         17.50         8.50 o                         
  -7   4  11         11.38         20.90        10.29 o                         
  -6   4  11         36.50         52.34        12.77 o                         
  -5   4  11         13.12         14.35         5.55 o                         
  -4   4  11        162.99        161.73         7.88 o                         
  -3   4  11         47.47         48.66         5.33 o                         
  -2   4  11         13.99          8.63         3.94 o                         
  -1   4  11         25.69         29.12         4.17 o                         
   0   4  11        110.65         99.90         7.90 o                         
   1   4  11         26.18         25.51         4.00 o                         
   2   4  11         14.04         14.95         5.46 o                         
   3   4  11         47.56         34.96         5.84 o                         
   4   4  11        162.72        144.43         6.34 o                         
   5   4  11         13.25          6.45         6.16 o                         
   6   4  11         36.73         31.67         9.14 o                         
   7   4  11         11.42         11.90         7.04 o                         
   8   4  11          3.08        -11.59        11.80 o                         
  -8   5  11          4.23        -11.32        11.44 o                         
  -7   5  11          1.24          0.19         6.35 o                         
  -6   5  11          6.43          8.45         7.67 o                         
  -5   5  11         24.47         25.53         5.60 o                         
  -4   5  11         57.96         53.23         5.12 o                         
  -3   5  11         17.00         20.74         4.36 o                         
  -2   5  11         21.23         23.46         5.67 o                         
  -1   5  11         94.32         96.16         5.05 o                         
   0   5  11        156.81        154.72        16.74 o                         
   1   5  11         94.29         99.14         9.87 o                         
   2   5  11         21.35         24.61         7.88 o                         
   3   5  11         16.82         24.47         4.12 o                         
   4   5  11         57.64         45.01         4.32 o                         
   5   5  11         24.35         25.33         5.11 o                         
   6   5  11          6.41         15.05         6.76 o                         
   7   5  11          1.23          2.15         7.59 o                         
   8   5  11          4.21          1.15        11.83 o                         
  -8   6  11          7.78         14.95         9.18 o                         
  -7   6  11          5.72          7.64         8.78 o                         
  -6   6  11         37.52         43.14         6.14 o                         
  -5   6  11         26.97         32.92         6.69 o                         
  -4   6  11         35.10         44.60         4.80 o                         
  -3   6  11        160.78        153.21         6.27 o                         
  -2   6  11        353.41        352.17        27.82 o                         
  -1   6  11         54.21         58.60         8.41 o                         
   0   6  11          0.06          6.44         4.07 o                         
   1   6  11         54.42         53.72         8.23 o                         
   2   6  11        353.39        323.13         9.67 o                         
   3   6  11        160.30        144.41         9.10 o                         
   4   6  11         35.09         34.49         8.81 o                         
   5   6  11         27.08         26.65         6.31 o                         
   6   6  11         37.48         35.54         7.06 o                         
   7   6  11          5.65          8.11         7.78 o                         
   8   6  11          7.77          6.68         8.50 o                         
  -7   7  11         32.35         31.64         8.25 o                         
  -6   7  11         23.40         25.24         7.55 o                         
  -5   7  11         24.02         23.34         6.92 o                         
  -4   7  11        107.19        105.60         8.21 o                         
  -3   7  11         31.87         39.24         5.28 o                         
  -2   7  11         13.85         23.90         4.49 o                         
  -1   7  11         51.70         61.69         8.21 o                         
   0   7  11        181.24        161.96        11.09 o                         
   1   7  11         51.21         39.28         8.38 o                         
   2   7  11         13.73         22.36         8.43 o                         
   3   7  11         31.68         31.00         8.59 o                         
   4   7  11        107.31         91.15         9.17 o                         
   5   7  11         23.83         16.50         4.81 o                         
   6   7  11         23.26         31.64         5.89 o                         
   7   7  11         32.27         29.73         6.37 o                         
  -7   8  11          1.56          8.96         7.00 o                         
  -6   8  11         14.46          6.44         6.83 o                         
  -5   8  11         14.05         16.56         6.82 o                         
  -4   8  11          7.82          8.49         5.78 o                         
  -3   8  11          6.80         10.25         4.59 o                         
  -2   8  11        117.89        122.34        15.61 o                         
  -1   8  11          1.11         -2.22         5.12 o                         
   0   8  11        267.10        225.80        10.05 o                         
   1   8  11          1.04          9.43         8.23 o                         
   2   8  11        117.72        108.48         6.82 o                         
   3   8  11          6.68          7.16         6.10 o                         
   4   8  11          7.77         20.01         9.02 o                         
   5   8  11         13.85         12.93         9.84 o                         
   6   8  11         14.46         19.62         7.40 o                         
   7   8  11          1.57          6.16         6.97 o                         
  -6   9  11         24.38         19.60         6.73 o                         
  -5   9  11          5.52          4.36         4.98 o                         
  -4   9  11         12.50         15.72         5.10 o                         
  -3   9  11          3.42          8.54         5.59 o                         
  -2   9  11         76.14         75.89         5.64 o                         
  -1   9  11          0.60          3.31         5.35 o                         
   0   9  11          0.15         -8.21         8.38 o                         
   1   9  11          0.58          4.52         9.29 o                         
   2   9  11         75.98         67.31         6.87 o                         
   3   9  11          3.52          9.19         6.65 o                         
   4   9  11         12.43         20.75         9.53 o                         
   5   9  11          5.54          3.93        10.56 o                         
   6   9  11         24.40         39.02        11.47 o                         
  -6  10  11         11.58         15.83         8.01 o                         
  -5  10  11          3.42         10.80         6.75 o                         
  -4  10  11         15.62         12.60         5.32 o                         
  -3  10  11         40.19         47.19         6.21 o                         
  -2  10  11         23.13         22.33         4.51 o                         
  -1  10  11         39.99         45.22         9.74 o                         
   0  10  11          2.98          5.94         9.00 o                         
   1  10  11         40.13         37.73         6.89 o                         
   2  10  11         23.02         18.10         9.43 o                         
   3  10  11         40.16         33.44         9.62 o                         
   4  10  11         15.55          4.00         9.81 o                         
   5  10  11          3.43         -5.89        11.01 o                         
   6  10  11         11.56          9.84         8.33 o                         
  -5  11  11          6.43          3.25         6.85 o                         
  -4  11  11         17.15         18.24         5.85 o                         
  -3  11  11          1.38         -2.14         6.13 o                         
  -2  11  11         17.46         21.47         7.64 o                         
  -1  11  11          3.20          7.88         7.01 o                         
   0  11  11         53.91         44.74         7.18 o                         
   1  11  11          3.19         10.84         6.73 o                         
   2  11  11         17.44         26.26         9.57 o                         
   3  11  11          1.38         -5.65        10.32 o                         
   4  11  11         17.22         13.55        10.46 o                         
   5  11  11          6.45          8.95        11.66 o                         
  -4  12  11          0.99          2.11         5.87 o                         
  -3  12  11          0.98         -0.49         8.21 o                         
  -2  12  11         11.83          7.86         7.63 o                         
  -1  12  11          0.01          8.33        10.77 o                         
   0  12  11          0.00         10.58        10.39 o                         
   1  12  11          0.01          9.67        10.22 o                         
   2  12  11         11.88          7.97         7.59 o                         
   3  12  11          0.97          1.65        10.84 o                         
   4  12  11          1.00         22.64        11.30 o                         
  -3  13  11         14.22         11.14         7.49 o                         
  -2  13  11         26.98         32.00         9.68 o                         
  -1  13  11         12.84         15.30        10.40 o                         
   0  13  11          9.13          6.06        10.70 o                         
   1  13  11         12.74         24.10         7.56 o                         
   2  13  11         27.11         41.77        11.18 o                         
   3  13  11         14.25         14.53         8.33 o                         
  -2  14  11          6.25         -0.91         7.31 o                         
  -1  14  11          5.27          6.63         7.12 o                         
   0  14  11          1.16          7.32        11.97 o                         
   1  14  11          5.29          5.67         8.09 o                         
   2  14  11          6.24         13.86        12.35 o                         
   0   0  12        513.00        531.57        10.80 o                         
   1   0  12          0.14          0.06         5.04 o                         
   2   0  12         10.17          9.21         6.02 o                         
   3   0  12         42.43         53.07         8.26 o                         
   4   0  12         60.51         60.82         8.21 o                         
   5   0  12         24.36         34.88         8.40 o                         
   6   0  12         10.51         14.77         6.25 o                         
   7   0  12          2.38         -0.45         9.79 o                         
   8   0  12          0.01          8.59         7.85 o                         
  -8   1  12          0.15         -5.24         8.09 o                         
  -7   1  12         16.18         32.36        10.05 o                         
  -6   1  12          7.50         14.12         6.44 o                         
  -5   1  12         29.64         22.45         6.30 o                         
  -4   1  12         38.26         40.07         8.43 o                         
  -3   1  12        156.77        137.95         8.93 o                         
  -2   1  12        179.28        180.61         8.38 o                         
  -1   1  12         27.97         31.54         5.57 o                         
   0   1  12         28.57         27.17         3.72 o                         
   1   1  12         28.33         33.29         5.48 o                         
   2   1  12        179.25        178.62        27.17 o                         
   3   1  12        156.86        145.51         6.51 o                         
   4   1  12         38.16         45.96         8.50 o                         
   5   1  12         29.81         36.38         5.86 o                         
   6   1  12          7.57         18.65         9.00 o                         
   7   1  12         16.17         20.13         7.13 o                         
   8   1  12          0.15          8.78        11.27 o                         
  -8   2  12          3.21          3.71        11.54 o                         
  -7   2  12         21.90         25.56         7.59 o                         
  -6   2  12          9.69         -0.38         9.22 o                         
  -5   2  12          0.56         -2.08         6.10 o                         
  -4   2  12         93.24         80.69         6.20 o                         
  -3   2  12        600.58        608.20        40.09 o                         
  -2   2  12         81.66         75.57         5.63 o                         
  -1   2  12        594.48        564.91        20.35 o                         
   0   2  12        355.21        348.58        12.90 o                         
   1   2  12        593.54        552.03        37.21 o                         
   2   2  12         81.89         81.22         7.09 o                         
   3   2  12        599.90        549.65        15.80 o                         
   4   2  12         92.87         89.02         9.10 o                         
   5   2  12          0.59         -3.95         8.76 o                         
   6   2  12          9.70         16.25         9.31 o                         
   7   2  12         21.86         42.37        10.15 o                         
   8   2  12          3.19          1.22         8.04 o                         
  -8   3  12          4.45          8.86        11.71 o                         
  -7   3  12          1.14         14.77         7.40 o                         
  -6   3  12         37.34         45.77         6.89 o                         
  -5   3  12         55.00         62.02         9.17 o                         
  -4   3  12        172.95        183.00        18.43 o                         
  -3   3  12         40.43         41.87         6.21 o                         
  -2   3  12        145.00        150.72         5.62 o                         
  -1   3  12        471.44        438.72        22.21 o                         
   0   3  12        496.48        469.55        19.29 o                         
   1   3  12        470.89        433.06        27.15 o                         
   2   3  12        145.14        142.90         6.14 o                         
   3   3  12         40.87         47.12         5.09 o                         
   4   3  12        173.13        170.68         6.54 o                         
   5   3  12         55.11         53.36         8.71 o                         
   6   3  12         37.39         33.63         6.94 o                         
   7   3  12          1.16          0.38        10.51 o                         
   8   3  12          4.46          9.07         7.88 o                         
  -8   4  12          4.29          9.48        12.21 o                         
  -7   4  12          4.72          8.26         7.28 o                         
  -6   4  12          4.31          8.38         9.36 o                         
  -5   4  12          8.86         15.01         7.42 o                         
  -4   4  12         32.66         40.04         5.46 o                         
  -3   4  12          7.21          3.33         4.49 o                         
  -2   4  12          1.44          7.07         4.69 o                         
  -1   4  12         40.72         46.56         6.80 o                         
   0   4  12         42.06         34.04         5.10 o                         
   1   4  12         41.21         39.36         4.74 o                         
   2   4  12          1.41          3.69         5.53 o                         
   3   4  12          6.96          2.59         4.90 o                         
   4   4  12         32.59         28.02         4.87 o                         
   5   4  12          8.90         11.53        10.35 o                         
   6   4  12          4.26          0.45         9.36 o                         
   7   4  12          4.69         24.49        10.29 o                         
   8   4  12          4.32          3.69         8.57 o                         
  -7   5  12          6.85         12.64        10.75 o                         
  -6   5  12         41.94         43.93         6.65 o                         
  -5   5  12         17.20         19.56         5.71 o                         
  -4   5  12         42.81         51.98         6.86 o                         
  -3   5  12          3.18          2.32         4.88 o                         
  -2   5  12        175.12        164.16         8.41 o                         
  -1   5  12         29.14         28.35         4.24 o                         
   0   5  12         83.26         70.24         6.03 o                         
   1   5  12         29.05         31.09         4.31 o                         
   2   5  12        174.95        154.88         8.11 o                         
   3   5  12          3.22         -1.17         5.45 o                         
   4   5  12         42.97         33.45         5.12 o                         
   5   5  12         17.08         20.13         6.31 o                         
   6   5  12         41.79         42.13         6.37 o                         
   7   5  12          6.86         -2.90        10.68 o                         
  -7   6  12         12.00         11.45         9.45 o                         
  -6   6  12          5.00          9.65         7.27 o                         
  -5   6  12         22.99         31.18         7.39 o                         
  -4   6  12         44.36         54.23         5.52 o                         
  -3   6  12         25.40         24.40         5.02 o                         
  -2   6  12          9.54         10.26         4.98 o                         
  -1   6  12         19.05         24.27         6.50 o                         
   0   6  12         15.17         21.27         5.79 o                         
   1   6  12         19.09         20.99         5.48 o                         
   2   6  12          9.61         10.13         8.45 o                         
   3   6  12         25.44         24.56         6.20 o                         
   4   6  12         44.31         48.61         5.32 o                         
   5   6  12         23.01         29.85         5.38 o                         
   6   6  12          5.04          4.05         9.69 o                         
   7   6  12         11.99         10.29         7.88 o                         
  -7   7  12          0.58          1.84         9.16 o                         
  -6   7  12         18.22         17.24         8.54 o                         
  -5   7  12         51.81         54.66         7.26 o                         
  -4   7  12         15.69         15.77         5.61 o                         
  -3   7  12         31.45         35.52         5.76 o                         
  -2   7  12        116.12        106.69         4.88 o                         
  -1   7  12          2.22         -0.83         6.20 o                         
   0   7  12         20.09         29.67         5.30 o                         
   1   7  12          2.22         -2.80         5.96 o                         
   2   7  12        116.17        112.58         9.19 o                         
   3   7  12         31.32         28.44         6.46 o                         
   4   7  12         15.66         16.66         6.37 o                         
   5   7  12         51.55         57.06         9.43 o                         
   6   7  12         18.28         11.57         9.18 o                         
   7   7  12          0.59         -4.65         8.24 o                         
  -7   8  12          5.56         13.43        11.94 o                         
  -6   8  12          9.61          4.86         6.57 o                         
  -5   8  12         20.10         19.96         7.37 o                         
  -4   8  12         41.17         44.33         6.45 o                         
  -3   8  12          5.70         -0.40         4.92 o                         
  -2   8  12          1.91          7.78         9.23 o                         
  -1   8  12         40.56         41.61         5.55 o                         
   0   8  12        142.44        135.34         7.47 o                         
   1   8  12         40.23         20.68         9.07 o                         
   2   8  12          1.92          0.62         6.39 o                         
   3   8  12          5.54         14.67         9.19 o                         
   4   8  12         41.09         44.12         9.69 o                         
   5   8  12         20.11         18.41         5.82 o                         
   6   8  12          9.59          9.55         6.45 o                         
   7   8  12          5.49         13.60        12.09 o                         
  -6   9  12          1.57         -1.92         7.25 o                         
  -5   9  12         16.02         21.81         5.99 o                         
  -4   9  12          2.44         -1.74         6.27 o                         
  -3   9  12         36.65         29.90         4.71 o                         
  -2   9  12         26.32         29.75         5.61 o                         
  -1   9  12         22.35         36.48         6.71 o                         
   0   9  12         57.96         61.23         9.55 o                         
   1   9  12         22.63          9.24         9.72 o                         
   2   9  12         26.24         26.26         7.13 o                         
   3   9  12         36.50         21.04         9.86 o                         
   4   9  12          2.43          3.85         9.81 o                         
   5   9  12         16.09         18.79        10.68 o                         
   6   9  12          1.58         10.58         6.64 o                         
  -6  10  12          2.53         -1.77         8.81 o                         
  -5  10  12          3.27          4.79         6.02 o                         
  -4  10  12         14.82          5.46         5.81 o                         
  -3  10  12          3.93          6.70         5.32 o                         
  -2  10  12          0.03          6.77         5.86 o                         
  -1  10  12         13.73         25.71         6.77 o                         
   0  10  12         23.07         15.73         6.99 o                         
   1  10  12         13.60         11.75         6.99 o                         
   2  10  12          0.03         -9.91        10.10 o                         
   3  10  12          3.96          2.51         6.92 o                         
   4  10  12         14.77         30.38        10.60 o                         
   5  10  12          3.25          2.30        11.30 o                         
  -5  11  12          0.15          7.35         6.48 o                         
  -4  11  12          5.92          9.89         6.84 o                         
  -3  11  12          1.38         -0.77         6.28 o                         
  -2  11  12         64.06         66.74         8.69 o                         
  -1  11  12          0.96          6.99         9.93 o                         
   0  11  12          0.89         11.44         7.06 o                         
   1  11  12          0.96         -3.09         7.25 o                         
   2  11  12         64.03         68.25         7.92 o                         
   3  11  12          1.38          2.51        10.58 o                         
   4  11  12          5.89         18.19        10.82 o                         
   5  11  12          0.15          3.81         8.67 o                         
  -4  12  12         25.42         28.73         7.62 o                         
  -3  12  12          0.44          8.24         8.43 o                         
  -2  12  12          4.27          6.88         6.44 o                         
  -1  12  12          4.10          7.85         7.80 o                         
   0  12  12         36.24         43.30        10.63 o                         
   1  12  12          4.07         -1.39        11.04 o                         
   2  12  12          4.24          2.42        10.99 o                         
   3  12  12          0.44         22.19        11.25 o                         
   4  12  12         25.46         36.72        11.87 o                         
  -3  13  12         12.21         18.05         9.19 o                         
  -2  13  12          1.19          0.62         5.89 o                         
  -1  13  12         17.99         19.58         6.90 o                         
   0  13  12          3.97         18.62         8.09 o                         
   1  13  12         18.05         16.16         8.52 o                         
   2  13  12          1.19          8.95         7.88 o                         
   3  13  12         12.13          3.18         8.71 o                         
   1   0  13        112.85        103.13        11.97 o                         
   2   0  13         16.57         16.03         6.33 o                         
   3   0  13         30.05         38.68         8.57 o                         
   4   0  13          9.56         10.92         5.89 o                         
   5   0  13        103.41         90.99         6.63 o                         
   6   0  13          0.10          1.53         6.37 o                         
   7   0  13         58.46         56.35         7.80 o                         
   8   0  13          0.12         -8.76         8.76 o                         
  -8   1  13          2.02          6.87        11.94 o                         
  -7   1  13          4.32          5.82        10.51 o                         
  -6   1  13          2.56          9.46         8.95 o                         
  -5   1  13        135.83        151.93         9.60 o                         
  -4   1  13         23.30         24.01         6.08 o                         
  -3   1  13        134.98        139.79         9.14 o                         
  -2   1  13          5.51          1.73         6.27 o                         
  -1   1  13        306.32        290.83         7.12 o                         
   0   1  13         58.31         44.69         5.83 o                         
   1   1  13        305.70        293.76        21.91 o                         
   2   1  13          5.65          7.06         6.16 o                         
   3   1  13        135.53        124.47         6.77 o                         
   4   1  13         23.20         23.12         8.62 o                         
   5   1  13        135.98        126.29         9.79 o                         
   6   1  13          2.61          6.01         6.92 o                         
   7   1  13          4.32         -2.03         7.40 o                         
   8   1  13          2.01         -0.02        12.06 o                         
  -8   2  13          7.40         17.14        11.83 o                         
  -7   2  13          2.49          8.38        10.75 o                         
  -6   2  13         21.87         22.96         9.57 o                         
  -5   2  13         36.60         34.23         6.56 o                         
  -4   2  13         37.27         46.58         6.65 o                         
  -3   2  13        161.84        171.37         7.40 o                         
  -2   2  13        324.05        335.78        12.41 o                         
  -1   2  13        160.90        164.51        10.05 o                         
   0   2  13          9.51          6.94         3.93 o                         
   1   2  13        160.84        163.88        13.06 o                         
   2   2  13        323.50        324.25        27.24 o                         
   3   2  13        161.32        171.27         7.30 o                         
   4   2  13         37.76         33.56         6.27 o                         
   5   2  13         36.34         31.29         9.29 o                         
   6   2  13         21.74          2.99         9.50 o                         
   7   2  13          2.45         -0.65        10.08 o                         
   8   2  13          7.41          3.14        11.85 o                         
  -8   3  13          0.75         -8.90         8.90 o                         
  -7   3  13          1.27          1.05        10.72 o                         
  -6   3  13         28.33         32.24         9.89 o                         
  -5   3  13         27.21         30.40         9.29 o                         
  -4   3  13         15.59         31.06         9.32 o                         
  -3   3  13         81.80         82.80        11.20 o                         
  -2   3  13         20.33         27.11         6.90 o                         
  -1   3  13        243.60        219.33        11.64 o                         
   0   3  13        105.08        104.88         6.92 o                         
   1   3  13        244.40        213.31        18.25 o                         
   2   3  13         20.85         29.03         4.75 o                         
   3   3  13         81.70         76.44         6.25 o                         
   4   3  13         15.59         14.54         7.46 o                         
   5   3  13         27.32         40.24         9.34 o                         
   6   3  13         28.42         27.46         9.41 o                         
   7   3  13          1.30         -6.37        10.63 o                         
   8   3  13          0.77          6.82        12.14 o                         
  -7   4  13          6.88          5.60        11.27 o                         
  -6   4  13         20.99         35.91         6.99 o                         
  -5   4  13         10.28         14.98         5.99 o                         
  -4   4  13         52.61         53.23         5.81 o                         
  -3   4  13         33.68         35.14         5.77 o                         
  -2   4  13        182.95        182.36         9.97 o                         
  -1   4  13         40.42         40.57         4.71 o                         
   0   4  13        215.92        212.86        14.90 o                         
   1   4  13         40.18         41.93         4.80 o                         
   2   4  13        182.86        145.86         9.68 o                         
   3   4  13         33.74         26.05         4.91 o                         
   4   4  13         52.45         55.71         9.68 o                         
   5   4  13         10.21         11.28         5.20 o                         
   6   4  13         21.01         24.15         9.79 o                         
   7   4  13          6.88          5.43         7.61 o                         
  -7   5  13          4.47         -2.23        11.49 o                         
  -6   5  13          4.46          5.07         9.02 o                         
  -5   5  13         16.94         25.68         7.45 o                         
  -4   5  13         36.25         38.38         6.62 o                         
  -3   5  13         14.41         21.17         5.26 o                         
  -2   5  13         10.49         11.65         5.24 o                         
  -1   5  13          7.22          6.76         4.22 o                         
   0   5  13        200.54        191.41         8.17 o                         
   1   5  13          7.18         11.45         4.25 o                         
   2   5  13         10.39         14.84         4.84 o                         
   3   5  13         14.34         25.90         5.03 o                         
   4   5  13         36.27         39.37         5.43 o                         
   5   5  13         16.95          8.20         6.13 o                         
   6   5  13          4.45         16.11        10.15 o                         
   7   5  13          4.44         17.83        11.04 o                         
  -7   6  13         12.32         14.79         8.52 o                         
  -6   6  13          7.03         15.84         8.18 o                         
  -5   6  13          7.55         10.42         5.70 o                         
  -4   6  13          0.72          4.01         6.60 o                         
  -3   6  13         29.19         31.99         5.16 o                         
  -2   6  13          4.34          5.08         4.42 o                         
  -1   6  13         29.72         26.12         5.10 o                         
   0   6  13          3.38          6.04         6.07 o                         
   1   6  13         30.00         34.06         6.98 o                         
   2   6  13          4.33          5.77         6.15 o                         
   3   6  13         29.32         28.57         6.25 o                         
   4   6  13          0.70         -1.46         6.38 o                         
   5   6  13          7.53         12.48         5.63 o                         
   6   6  13          7.03         16.52        12.57 o                         
   7   6  13         12.28         18.69        11.54 o                         
  -7   7  13          1.16         19.03         8.64 o                         
  -6   7  13          8.43          2.55         8.78 o                         
  -5   7  13          5.60          5.08         7.86 o                         
  -4   7  13         16.66         17.10         5.75 o                         
  -3   7  13          0.38          4.93         5.19 o                         
  -2   7  13          3.42         12.58         5.16 o                         
  -1   7  13         32.56         43.09         6.59 o                         
   0   7  13         28.23         30.03         8.13 o                         
   1   7  13         32.44         22.41         6.44 o                         
   2   7  13          3.46         -6.97         9.05 o                         
   3   7  13          0.37         -5.22         9.31 o                         
   4   7  13         16.65         16.66         5.12 o                         
   5   7  13          5.64          8.75         7.20 o                         
   6   7  13          8.50          9.25         5.35 o                         
   7   7  13          1.15          6.39        11.78 o                         
  -6   8  13          7.06         13.16         6.89 o                         
  -5   8  13          4.71          1.76         7.61 o                         
  -4   8  13         47.20         46.27         6.00 o                         
  -3   8  13         42.90         52.30         6.01 o                         
  -2   8  13          5.45          5.74         5.62 o                         
  -1   8  13         10.71         10.57         5.39 o                         
   0   8  13         53.47         60.12         6.62 o                         
   1   8  13         10.83          9.79         8.76 o                         
   2   8  13          5.43          7.54         9.46 o                         
   3   8  13         42.91         46.92         7.01 o                         
   4   8  13         47.25         55.41         9.60 o                         
   5   8  13          4.65          7.98         6.12 o                         
   6   8  13          7.07         -1.63         7.94 o                         
  -6   9  13          6.05         10.03         7.52 o                         
  -5   9  13          6.13         11.44         6.45 o                         
  -4   9  13          4.85          2.08         6.55 o                         
  -3   9  13          3.48          9.97         5.38 o                         
  -2   9  13        100.80        113.46        14.78 o                         
  -1   9  13          2.90         -0.59         5.77 o                         
   0   9  13          0.09          6.94         9.34 o                         
   1   9  13          2.87          8.67         9.24 o                         
   2   9  13        100.92         85.74         9.91 o                         
   3   9  13          3.45          8.62         7.04 o                         
   4   9  13          4.85         -0.34        10.39 o                         
   5   9  13          6.10         10.95         6.36 o                         
   6   9  13          6.03          3.91         8.42 o                         
  -5  10  13          2.10          0.62         6.37 o                         
  -4  10  13          1.93          4.60         6.99 o                         
  -3  10  13          6.92          9.15         5.54 o                         
  -2  10  13          2.55         14.00         6.02 o                         
  -1  10  13          9.28         15.18        10.08 o                         
   0  10  13         16.33         16.73         9.81 o                         
   1  10  13          9.19         12.23         6.73 o                         
   2  10  13          2.49          7.18         6.99 o                         
   3  10  13          6.92          5.58        10.60 o                         
   4  10  13          1.96          4.48         7.49 o                         
   5  10  13          2.09         -2.01        11.73 o                         
  -4  11  13         11.05         12.23         7.11 o                         
  -3  11  13          0.15          5.77         5.68 o                         
  -2  11  13         13.17          8.08         6.48 o                         
  -1  11  13          5.91         13.50        10.72 o                         
   0  11  13         37.77         33.54         7.76 o                         
   1  11  13          5.94         13.17         7.44 o                         
   2  11  13         13.17         23.67         7.52 o                         
   3  11  13          0.14          2.87         8.09 o                         
   4  11  13         10.99         21.40        11.47 o                         
  -3  12  13         15.61         16.40         8.93 o                         
  -2  12  13          6.93         16.50         8.50 o                         
  -1  12  13         19.74         23.03        11.56 o                         
   0  12  13         43.25         45.24        10.94 o                         
   1  12  13         19.66         26.28         8.04 o                         
   2  12  13          7.00         12.76         7.90 o                         
   3  12  13         15.56         15.32         8.28 o                         
  -2  13  13         33.83         33.99         9.26 o                         
  -1  13  13         33.56         32.46         9.89 o                         
   0  13  13         10.50          4.57         8.78 o                         
   1  13  13         33.51         46.82        12.59 o                         
   2  13  13         33.73         21.76        12.50 o                         
   0   0  14         29.71         17.28         5.41 o                         
   1   0  14          3.40          1.23         6.38 o                         
   2   0  14         17.83         28.41         6.40 o                         
   3   0  14        111.39        114.37         6.58 o                         
   4   0  14          0.06         -1.63         6.30 o                         
   5   0  14         49.55         50.39         9.46 o                         
   6   0  14          0.43          6.85         9.69 o                         
   7   0  14         14.05          3.52         8.07 o                         
  -7   1  14         29.69         22.12         7.85 o                         
  -6   1  14          0.19         -9.46         9.46 o                         
  -5   1  14         13.02         17.33         9.10 o                         
  -4   1  14          6.91          3.02         9.02 o                         
  -3   1  14         87.58        107.96         8.88 o                         
  -2   1  14         14.11         13.12         6.33 o                         
  -1   1  14        121.98        129.34         6.72 o                         
   0   1  14         65.86         73.80         5.94 o                         
   1   1  14        122.41        123.75        14.27 o                         
   2   1  14         14.11         14.81         5.37 o                         
   3   1  14         87.57         80.24         6.46 o                         
   4   1  14          7.04          0.93         8.95 o                         
   5   1  14         12.99         16.04         6.61 o                         
   6   1  14          0.18          2.70         9.48 o                         
   7   1  14         29.63         35.48        11.08 o                         
  -7   2  14         15.75         19.51        11.23 o                         
  -6   2  14         26.17         24.46        10.01 o                         
  -5   2  14         31.69         31.88         6.58 o                         
  -4   2  14         29.49         29.66         8.78 o                         
  -3   2  14         36.65         37.56         8.59 o                         
  -2   2  14         34.88         39.41         6.59 o                         
  -1   2  14        196.79        176.43         7.57 o                         
   0   2  14         77.36         83.95         4.96 o                         
   1   2  14        196.58        183.83         7.13 o                         
   2   2  14         35.55         33.33         7.62 o                         
   3   2  14         36.84         46.17         8.57 o                         
   4   2  14         29.57         34.11         6.42 o                         
   5   2  14         31.56         29.04         6.73 o                         
   6   2  14         26.30         24.25         7.28 o                         
   7   2  14         15.78         11.80         7.92 o                         
  -7   3  14          0.48         12.38        11.27 o                         
  -6   3  14          6.48         25.47        10.22 o                         
  -5   3  14         26.17         48.93         9.34 o                         
  -4   3  14         87.96         89.62         6.89 o                         
  -3   3  14         89.66         81.12         6.51 o                         
  -2   3  14          5.01          1.18         5.17 o                         
  -1   3  14         14.11         15.90         4.82 o                         
   0   3  14        173.78        173.95        11.00 o                         
   1   3  14         14.18         21.22         7.67 o                         
   2   3  14          5.05          3.91         4.28 o                         
   3   3  14         89.61         79.86         5.49 o                         
   4   3  14         87.91         93.04         6.82 o                         
   5   3  14         26.11         27.67         9.62 o                         
   6   3  14          6.56          0.05        10.29 o                         
   7   3  14          0.48         11.97         7.85 o                         
  -7   4  14          0.23          6.65        11.27 o                         
  -6   4  14         15.92         21.66        10.53 o                         
  -5   4  14         29.44         25.85         7.25 o                         
  -4   4  14         11.26          6.28         7.19 o                         
  -3   4  14         13.45          6.77         6.38 o                         
  -2   4  14        198.70        188.88         5.81 o                         
  -1   4  14        126.01        120.95         9.80 o                         
   0   4  14          8.64          9.53         4.04 o                         
   1   4  14        125.71        114.12        11.97 o                         
   2   4  14        198.67        181.81         5.86 o                         
   3   4  14         13.56         13.44         6.13 o                         
   4   4  14         11.34         13.31         4.54 o                         
   5   4  14         29.43         32.22         6.94 o                         
   6   4  14         15.86         17.09         7.09 o                         
   7   4  14          0.23         -5.07         7.78 o                         
  -7   5  14         13.86          0.50        11.75 o                         
  -6   5  14          0.94          6.15         7.54 o                         
  -5   5  14         10.34         14.80         6.20 o                         
  -4   5  14          0.86          4.55         7.49 o                         
  -3   5  14         41.46         43.14         6.11 o                         
  -2   5  14          5.31          2.74         5.29 o                         
  -1   5  14         50.55         54.34         5.17 o                         
   0   5  14         15.91         10.48         4.32 o                         
   1   5  14         50.38         52.62         5.11 o                         
   2   5  14          5.27          3.46        10.59 o                         
   3   5  14         41.36         43.38         6.92 o                         
   4   5  14          0.86         -3.58         8.75 o                         
   5   5  14         10.33          4.91         6.97 o                         
   6   5  14          0.93          4.57        10.63 o                         
   7   5  14         13.83         21.04         8.31 o                         
  -6   6  14          1.76          2.53         7.03 o                         
  -5   6  14         21.92         22.27         8.29 o                         
  -4   6  14          4.05          4.57         6.19 o                         
  -3   6  14         29.16         30.27         4.85 o                         
  -2   6  14          6.49          4.02         5.22 o                         
  -1   6  14         42.90         48.28         4.86 o                         
   0   6  14          0.15          2.37         4.46 o                         
   1   6  14         42.81         49.12         4.57 o                         
   2   6  14          6.45          8.27         5.18 o                         
   3   6  14         29.26         32.26         6.50 o                         
   4   6  14          4.05          9.20         9.85 o                         
   5   6  14         21.98         28.93         7.26 o                         
   6   6  14          1.77         -6.18         6.18 o                         
  -6   7  14          1.30          4.38         6.93 o                         
  -5   7  14          1.67          6.88         8.17 o                         
  -4   7  14         11.39         14.86         5.66 o                         
  -3   7  14         51.66         61.61         5.61 o                         
  -2   7  14          5.27          4.28         4.70 o                         
  -1   7  14         45.58         57.86         7.92 o                         
   0   7  14         36.93         53.14        13.79 o                         
   1   7  14         45.57         46.03         9.12 o                         
   2   7  14          5.29          7.54         5.31 o                         
   3   7  14         51.71         37.16         9.04 o                         
   4   7  14         11.37          9.66         5.76 o                         
   5   7  14          1.68          4.96         5.11 o                         
   6   7  14          1.30         12.27         6.29 o                         
  -6   8  14          4.42         11.73         6.98 o                         
  -5   8  14         10.55         10.28         6.76 o                         
  -4   8  14         19.06         22.03         6.58 o                         
  -3   8  14          7.96         11.74         4.64 o                         
  -2   8  14         64.01         67.38         7.15 o                         
  -1   8  14         38.02         41.83         5.11 o                         
   0   8  14          8.66         13.59         6.81 o                         
   1   8  14         38.05         42.61         9.41 o                         
   2   8  14         64.12         62.72        10.10 o                         
   3   8  14          7.99         14.39         9.98 o                         
   4   8  14         19.10         24.95         5.99 o                         
   5   8  14         10.59         11.64         5.49 o                         
   6   8  14          4.42         15.53         7.00 o                         
  -5   9  14          6.47          8.15         6.60 o                         
  -4   9  14          7.44         12.00         6.44 o                         
  -3   9  14          3.26         -0.91         5.65 o                         
  -2   9  14         11.01         15.23         7.38 o                         
  -1   9  14          6.91         10.02         4.98 o                         
   0   9  14         34.77         30.64         7.09 o                         
   1   9  14          6.88         10.96         9.79 o                         
   2   9  14         10.99         12.18        10.10 o                         
   3   9  14          3.26         15.70        10.32 o                         
   4   9  14          7.52          8.53         8.68 o                         
   5   9  14          6.49          3.44         5.80 o                         
  -4  10  14          9.91          9.15         7.30 o                         
  -3  10  14          2.51          2.75         5.64 o                         
  -2  10  14         23.34         25.71         7.73 o                         
  -1  10  14          4.45         -2.18        10.68 o                         
   0  10  14          1.11          0.24         9.98 o                         
   1  10  14          4.44         14.22         7.49 o                         
   2  10  14         23.29         19.72        10.87 o                         
   3  10  14          2.51         -1.15        10.87 o                         
   4  10  14          9.91          8.67         8.52 o                         
  -4  11  14          0.22         -1.32         7.76 o                         
  -3  11  14          6.21          4.29         5.94 o                         
  -2  11  14          6.02          2.50         8.32 o                         
  -1  11  14          3.53         15.77        10.89 o                         
   0  11  14         22.09         16.35        11.18 o                         
   1  11  14          3.57          7.35        11.08 o                         
   2  11  14          6.04         -0.43        10.60 o                         
   3  11  14          6.21          7.18        11.49 o                         
   4  11  14          0.21         17.95        11.87 o                         
  -2  12  14         41.85         34.03         9.25 o                         
  -1  12  14         25.04         25.68        12.28 o                         
   0  12  14         42.65         34.49        12.14 o                         
   1  12  14         25.13         27.50         8.26 o                         
   2  12  14         41.80         37.82        12.02 o                         
   1   0  15          0.40         11.12         6.06 o                         
   2   0  15          5.51          7.19         6.55 o                         
   3   0  15          0.01          9.65         6.08 o                         
   4   0  15          0.00          3.11         9.26 o                         
   5   0  15         31.70         28.27         6.99 o                         
   6   0  15          0.68          3.35         7.68 o                         
   7   0  15         25.94         16.06        11.32 o                         
  -7   1  15          3.06          3.93         7.78 o                         
  -6   1  15          8.26         30.23        10.56 o                         
  -5   1  15         16.48         14.17         7.11 o                         
  -4   1  15         10.89         14.98         6.49 o                         
  -3   1  15         13.00         15.03         5.89 o                         
  -2   1  15          0.56          1.62         5.35 o                         
  -1   1  15         14.57         20.25         6.18 o                         
   0   1  15          1.95          1.36         7.23 o                         
   1   1  15         14.53         19.03         5.06 o                         
   2   1  15          0.56          5.41         6.15 o                         
   3   1  15         13.00         12.40         8.33 o                         
   4   1  15         11.10         11.68         9.43 o                         
   5   1  15         16.43         19.84         6.89 o                         
   6   1  15          8.33         12.47         7.18 o                         
   7   1  15          3.07          5.89         7.92 o                         
  -7   2  15          0.57          6.30        11.39 o                         
  -6   2  15         25.13         29.18        10.32 o                         
  -5   2  15         73.05         62.12        10.20 o                         
  -4   2  15         30.35         40.17         9.43 o                         
  -3   2  15         69.08         75.50         8.95 o                         
  -2   2  15         40.94         48.61         7.05 o                         
  -1   2  15        103.99         95.16         7.22 o                         
   0   2  15          0.08          3.19         4.72 o                         
   1   2  15        103.85        103.61         6.64 o                         
   2   2  15         41.15         48.59         6.40 o                         
   3   2  15         69.17         67.50         8.90 o                         
   4   2  15         30.55         34.18         6.53 o                         
   5   2  15         73.16         56.64         7.35 o                         
   6   2  15         25.24         44.24        10.87 o                         
   7   2  15          0.58         11.80        11.49 o                         
  -7   3  15         21.62         26.07        11.80 o                         
  -6   3  15         11.39         22.98        10.51 o                         
  -5   3  15          9.91         21.64         9.93 o                         
  -4   3  15         15.97         13.43         6.68 o                         
  -3   3  15         90.90        104.67         9.29 o                         
  -2   3  15         23.47         25.42         5.58 o                         
  -1   3  15         74.25         86.82         5.34 o                         
   0   3  15         50.40         48.80         6.66 o                         
   1   3  15         74.35         84.36         8.94 o                         
   2   3  15         23.43         29.44         5.13 o                         
   3   3  15         90.57         94.94         9.29 o                         
   4   3  15         16.04         19.63         6.63 o                         
   5   3  15          9.94         21.23        10.08 o                         
   6   3  15         11.33          2.94        10.84 o                         
   7   3  15         21.57         19.82        11.54 o                         
  -7   4  15          2.00         12.78         8.74 o                         
  -6   4  15          4.98          3.30        10.92 o                         
  -5   4  15          7.18          4.79        10.08 o                         
  -4   4  15          3.97          2.30         7.93 o                         
  -3   4  15         36.10         41.31         6.44 o                         
  -2   4  15         43.93         56.87         8.90 o                         
  -1   4  15         17.41         19.16         4.67 o                         
   0   4  15          1.79          5.16         4.85 o                         
   1   4  15         17.56         20.82         5.20 o                         
   2   4  15         43.80         43.46         7.64 o                         
   3   4  15         36.05         26.70         6.53 o                         
   4   4  15          3.99          7.35         5.50 o                         
   5   4  15          7.11          1.44         7.11 o                         
   6   4  15          4.96         -5.60         7.83 o                         
   7   4  15          2.00         -4.91        11.80 o                         
  -6   5  15          3.28          9.77        11.15 o                         
  -5   5  15          8.19         12.68         6.63 o                         
  -4   5  15         45.97         45.45         6.45 o                         
  -3   5  15         17.87         20.00         5.06 o                         
  -2   5  15          3.03          7.15         5.20 o                         
  -1   5  15         16.41         23.11         5.19 o                         
   0   5  15         54.14         46.80         5.25 o                         
   1   5  15         16.45         22.92         5.37 o                         
   2   5  15          3.00          7.51         5.80 o                         
   3   5  15         17.90         19.53         6.49 o                         
   4   5  15         45.88         47.62         8.27 o                         
   5   5  15          8.18          7.60         5.20 o                         
   6   5  15          3.27          9.65        11.13 o                         
  -6   6  15          0.86        -10.45        10.45 o                         
  -5   6  15          4.05          8.66         6.67 o                         
  -4   6  15          4.30         13.53         7.14 o                         
  -3   6  15          2.54          9.17         6.00 o                         
  -2   6  15         25.11         30.24         5.06 o                         
  -1   6  15         19.75         15.21         5.25 o                         
   0   6  15          1.48          4.45         5.23 o                         
   1   6  15         19.87         20.60         5.21 o                         
   2   6  15         25.14         26.67         5.49 o                         
   3   6  15          2.59          7.71         5.49 o                         
   4   6  15          4.31          9.71         5.83 o                         
   5   6  15          4.03          2.08         6.09 o                         
   6   6  15          0.87         -7.83        11.59 o                         
  -6   7  15          4.69         -2.43         9.38 o                         
  -5   7  15          5.51          6.96         6.78 o                         
  -4   7  15          7.95          9.65         7.51 o                         
  -3   7  15          5.46          1.30         5.14 o                         
  -2   7  15         59.62         75.41         5.97 o                         
  -1   7  15         16.92         13.85         5.56 o                         
   0   7  15         73.28         84.98         9.37 o                         
   1   7  15         16.95         25.23         7.30 o                         
   2   7  15         59.56         80.29        15.77 o                         
   3   7  15          5.44          6.06         7.01 o                         
   4   7  15          7.91         11.32         5.24 o                         
   5   7  15          5.49         14.87        16.39 o                         
   6   7  15          4.69          8.92         5.97 o                         
  -5   8  15          6.02          5.04         8.29 o                         
  -4   8  15          3.25          3.44         7.82 o                         
  -3   8  15         21.08         23.76         5.27 o                         
  -2   8  15          3.96          3.76         5.67 o                         
  -1   8  15         50.93         49.40         4.63 o                         
   0   8  15         18.24         14.11         7.00 o                         
   1   8  15         50.87         45.27         9.93 o                         
   2   8  15          3.93          6.86         5.76 o                         
   3   8  15         21.18         26.74        13.26 o                         
   4   8  15          3.30         13.76         7.61 o                         
   5   8  15          6.08         10.53        16.01 o                         
  -5   9  15          2.05         -3.21         7.14 o                         
  -4   9  15          1.42          4.81         7.17 o                         
  -3   9  15         18.78         21.92         5.48 o                         
  -2   9  15          4.61          7.38         7.55 o                         
  -1   9  15         16.72         25.71         6.03 o                         
   0   9  15         17.76         22.74         9.93 o                         
   1   9  15         16.87         27.22        10.27 o                         
   2   9  15          4.68         12.47         6.87 o                         
   3   9  15         18.76         10.88         6.22 o                         
   4   9  15          1.43          4.11         8.44 o                         
   5   9  15          2.06          2.50        16.59 o                         
  -4  10  15          1.73          2.33         6.20 o                         
  -3  10  15          1.95          4.02         5.35 o                         
  -2  10  15          9.43          9.00        11.84 o                         
  -1  10  15          9.57          4.52         8.02 o                         
   0  10  15         32.62         35.14        10.96 o                         
   1  10  15          9.55          4.31         7.32 o                         
   2  10  15          9.55          8.64        10.99 o                         
   3  10  15          1.92          1.94         8.19 o                         
   4  10  15          1.70         -1.88         6.05 o                         
  -3  11  15          1.35         -6.32         6.32 o                         
  -2  11  15          1.24          6.10         8.67 o                         
  -1  11  15         21.47         12.06        11.59 o                         
   0  11  15         37.38         41.39        11.54 o                         
   1  11  15         21.45         30.21        11.78 o                         
   2  11  15          1.25         -0.14         8.02 o                         
   3  11  15          1.34          9.26         8.57 o                         
  -1  12  15         28.72         10.15         9.00 o                         
   0  12  15         13.46         20.78        12.18 o                         
   1  12  15         28.62         32.96        12.52 o                         
   0   0  16         27.99         36.29         9.17 o                         
   1   0  16         68.10         72.32         6.69 o                         
   2   0  16          3.96          4.63         7.21 o                         
   3   0  16         10.37         13.93         6.46 o                         
   4   0  16         37.90         33.51         9.67 o                         
   5   0  16          0.15          5.60        10.01 o                         
   6   0  16          0.00         17.04        10.99 o                         
   7   0  16          0.01         18.84        11.90 o                         
  -6   1  16         14.70         16.23         7.73 o                         
  -5   1  16          3.12          2.90        10.27 o                         
  -4   1  16         13.14         26.12         9.86 o                         
  -3   1  16         19.34         21.23         9.10 o                         
  -2   1  16         50.32         62.89         7.23 o                         
  -1   1  16         15.68         13.37         6.27 o                         
   0   1  16          0.68          4.87         6.27 o                         
   1   1  16         15.77         17.60         6.29 o                         
   2   1  16         50.82         60.11         6.58 o                         
   3   1  16         19.26         18.29         9.24 o                         
   4   1  16         13.22         15.61         7.01 o                         
   5   1  16          3.10          6.73        10.25 o                         
   6   1  16         14.77         16.68         8.26 o                         
  -6   2  16          4.71          4.79         7.56 o                         
  -5   2  16          0.55         14.82        10.05 o                         
  -4   2  16         22.45         28.94         7.01 o                         
  -3   2  16         48.78         54.15         9.41 o                         
  -2   2  16          2.67          3.81         7.09 o                         
  -1   2  16         27.46         33.35         6.83 o                         
   0   2  16          7.57         14.82         6.36 o                         
   1   2  16         27.42         32.34         5.31 o                         
   2   2  16          2.65         -0.12         5.24 o                         
   3   2  16         48.75         38.04         6.87 o                         
   4   2  16         22.55         17.28         7.21 o                         
   5   2  16          0.55         12.18         6.97 o                         
   6   2  16          4.74         12.95        11.42 o                         
  -6   3  16          3.12         21.69        11.11 o                         
  -5   3  16         59.21         45.86        10.84 o                         
  -4   3  16         18.30         33.30        10.17 o                         
  -3   3  16         36.95         41.63         7.11 o                         
  -2   3  16          0.33          6.01         5.25 o                         
  -1   3  16         87.50         90.71         5.62 o                         
   0   3  16         37.32         41.64         5.49 o                         
   1   3  16         87.42         93.44         6.60 o                         
   2   3  16          0.33          0.89         6.68 o                         
   3   3  16         37.01         36.82         6.56 o                         
   4   3  16         18.33         19.10         9.67 o                         
   5   3  16         59.12         68.29        10.44 o                         
   6   3  16          3.12         -8.09         8.09 o                         
  -6   4  16          0.29          2.61        11.13 o                         
  -5   4  16         10.35         12.85        10.60 o                         
  -4   4  16         12.53         26.26        10.01 o                         
  -3   4  16         33.49         44.47         7.56 o                         
  -2   4  16         63.03         65.86         5.89 o                         
  -1   4  16         35.50         37.35         4.88 o                         
   0   4  16         22.58         27.01         4.67 o                         
   1   4  16         35.34         33.11         5.37 o                         
   2   4  16         63.10         57.37         5.51 o                         
   3   4  16         33.36         38.67         9.53 o                         
   4   4  16         12.43         13.60         7.16 o                         
   5   4  16         10.34         18.41        10.51 o                         
   6   4  16          0.30         -0.96         7.97 o                         
  -6   5  16          9.02         12.28        11.42 o                         
  -5   5  16          0.15        -10.65        10.65 o                         
  -4   5  16          2.07         10.16         6.42 o                         
  -3   5  16          1.06         -0.86         5.60 o                         
  -2   5  16         14.89         17.10         4.95 o                         
  -1   5  16          6.70         16.25         5.49 o                         
   0   5  16          0.36          7.06         5.37 o                         
   1   5  16          6.72         11.13         5.49 o                         
   2   5  16         14.82         15.73         5.51 o                         
   3   5  16          1.05          1.06         6.90 o                         
   4   5  16          2.05          4.50         7.24 o                         
   5   5  16          0.16         -1.53         7.54 o                         
   6   5  16          9.05          1.70        11.87 o                         
  -5   6  16          0.65         -0.86         9.47 o                         
  -4   6  16         19.67         25.55         6.77 o                         
  -3   6  16          2.92          6.69         6.20 o                         
  -2   6  16          7.14         14.31         6.01 o                         
  -1   6  16          5.21          2.05         4.88 o                         
   0   6  16         98.58        129.80         8.82 o                         
   1   6  16          5.21          2.33         5.53 o                         
   2   6  16          7.16         14.31        12.46 o                         
   3   6  16          2.91          8.05         5.69 o                         
   4   6  16         19.61         25.73         7.52 o                         
   5   6  16          0.65          0.77         6.57 o                         
  -5   7  16          0.93          3.68         9.29 o                         
  -4   7  16          7.12          0.77         6.32 o                         
  -3   7  16          4.13          7.17         6.16 o                         
  -2   7  16         18.81         24.36         5.97 o                         
  -1   7  16          0.45          0.14         5.71 o                         
   0   7  16          0.16          3.50         6.66 o                         
   1   7  16          0.46          6.60         6.96 o                         
   2   7  16         18.79         18.53         5.70 o                         
   3   7  16          4.16         -3.63         7.25 o                         
   4   7  16          7.15         16.38         5.37 o                         
   5   7  16          0.96         -2.56         6.86 o                         
  -5   8  16          3.61          0.87         9.65 o                         
  -4   8  16          0.97         -0.14         6.77 o                         
  -3   8  16          6.61          4.11         6.33 o                         
  -2   8  16          6.22          7.96         5.25 o                         
  -1   8  16         25.19         26.64         6.00 o                         
   0   8  16         28.97         31.33         6.19 o                         
   1   8  16         25.40         24.55         6.05 o                         
   2   8  16          6.18          6.47         6.04 o                         
   3   8  16          6.58          5.60         7.48 o                         
   4   8  16          0.97         -6.66         9.59 o                         
   5   8  16          3.63         25.25        11.92 o                         
  -4   9  16          1.86         10.42        12.32 o                         
  -3   9  16         11.94         14.60         6.53 o                         
  -2   9  16          4.06          5.76         6.45 o                         
  -1   9  16         37.23         36.78         5.67 o                         
   0   9  16          0.63          7.98         6.29 o                         
   1   9  16         37.10         31.83         7.49 o                         
   2   9  16          4.09          4.81         5.55 o                         
   3   9  16         12.03         10.26        10.25 o                         
   4   9  16          1.86          3.31         6.98 o                         
  -3  10  16         16.99         19.35         6.65 o                         
  -2  10  16          1.42          2.05         6.03 o                         
  -1  10  16         13.79          0.45        11.78 o                         
   0  10  16          0.48          3.71         7.73 o                         
   1  10  16         13.76         13.14         7.97 o                         
   2  10  16          1.43          5.77         5.83 o                         
   3  10  16         16.99         16.41         8.63 o                         
  -2  11  16         35.04         24.50         9.42 o                         
  -1  11  16          4.72          1.70        12.28 o                         
   0  11  16          7.89          4.14        11.61 o                         
   1  11  16          4.74          8.86        11.75 o                         
   1   0  17         28.98         35.16         7.49 o                         
   2   0  17         25.30         25.92         6.84 o                         
   3   0  17         47.84         54.39         6.70 o                         
   4   0  17         10.61         13.19         7.42 o                         
   5   0  17          0.18          3.35         7.47 o                         
   6   0  17          8.86         12.14         8.14 o                         
  -6   1  17          1.16          8.02        11.51 o                         
  -5   1  17          9.11         11.39         7.35 o                         
  -4   1  17         19.67         13.43        10.17 o                         
  -3   1  17          2.00          8.45         9.55 o                         
  -2   1  17         40.29         52.31         7.13 o                         
  -1   1  17         40.14         32.98         6.81 o                         
   0   1  17          8.41         11.15         6.44 o                         
   1   1  17         40.06         31.62        12.87 o                         
   2   1  17         40.20         57.09         6.18 o                         
   3   1  17          2.04          8.04         9.55 o                         
   4   1  17         19.76         21.83         7.49 o                         
   5   1  17          9.16         12.38        10.80 o                         
   6   1  17          1.14          9.62        11.54 o                         
  -6   2  17          2.15         10.46         8.19 o                         
  -5   2  17          6.51         14.98         7.52 o                         
  -4   2  17         16.01         19.53        10.15 o                         
  -3   2  17         16.34         25.90         9.79 o                         
  -2   2  17         12.67         15.34         7.42 o                         
  -1   2  17         17.37         21.68         7.30 o                         
   0   2  17         75.33         87.76         7.02 o                         
   1   2  17         17.40         21.48         6.75 o                         
   2   2  17         12.74         15.91         6.86 o                         
   3   2  17         16.29         22.31         9.43 o                         
   4   2  17         16.01         25.64        10.56 o                         
   5   2  17          6.46          7.90         8.00 o                         
   6   2  17          2.17         10.99         7.85 o                         
  -6   3  17          6.43         22.60        12.02 o                         
  -5   3  17          0.15         -1.75        11.11 o                         
  -4   3  17         11.61          3.90        10.20 o                         
  -3   3  17         31.55         29.54         7.25 o                         
  -2   3  17         54.73         61.13         6.31 o                         
  -1   3  17         18.09         18.47         5.95 o                         
   0   3  17         31.06         26.17         6.71 o                         
   1   3  17         18.09         20.63         6.67 o                         
   2   3  17         54.76         57.86         7.35 o                         
   3   3  17         31.60         30.74         9.62 o                         
   4   3  17         11.64         10.92        10.32 o                         
   5   3  17          0.15          5.10        10.77 o                         
   6   3  17          6.48         11.73         8.07 o                         
  -6   4  17          4.73         11.06        12.52 o                         
  -5   4  17         13.83         20.99        11.20 o                         
  -4   4  17          6.95         13.36        10.68 o                         
  -3   4  17         13.45          9.17        10.22 o                         
  -2   4  17         13.80         13.15         6.00 o                         
  -1   4  17         18.88         20.25         5.70 o                         
   0   4  17         84.05         81.63        11.09 o                         
   1   4  17         18.89         19.39         5.63 o                         
   2   4  17         13.69         11.09         4.82 o                         
   3   4  17         13.40         10.82        10.25 o                         
   4   4  17          7.02         21.09        10.32 o                         
   5   4  17         13.83         32.05        10.53 o                         
   6   4  17          4.72         10.82         8.43 o                         
  -5   5  17         12.84         13.91        11.27 o                         
  -4   5  17          7.42         15.19         8.49 o                         
  -3   5  17          8.60          7.78         6.14 o                         
  -2   5  17         11.33         12.25         5.19 o                         
  -1   5  17         20.36         22.82         5.73 o                         
   0   5  17          1.32          6.44         5.62 o                         
   1   5  17         20.37         19.45         6.88 o                         
   2   5  17         11.39         12.88         5.64 o                         
   3   5  17          8.57         10.63         6.06 o                         
   4   5  17          7.39         10.53         7.52 o                         
   5   5  17         12.82         11.42        11.85 o                         
  -5   6  17          1.56          0.62        10.18 o                         
  -4   6  17          6.57         13.67         6.59 o                         
  -3   6  17          7.38          7.33         5.83 o                         
  -2   6  17         29.69         35.14         6.15 o                         
  -1   6  17          9.04         11.89         5.92 o                         
   0   6  17          5.99          7.31         5.82 o                         
   1   6  17          9.04          9.24         7.04 o                         
   2   6  17         29.63         32.14         9.30 o                         
   3   6  17          7.37         12.59         6.14 o                         
   4   6  17          6.59         11.59         8.00 o                         
   5   6  17          1.56          6.73        11.59 o                         
  -4   7  17          1.65          8.84         6.93 o                         
  -3   7  17          5.68         12.36         5.71 o                         
  -2   7  17         27.33         31.43         6.73 o                         
  -1   7  17          4.72         10.30         6.03 o                         
   0   7  17          7.81          9.39         6.09 o                         
   1   7  17          4.63         12.46         7.33 o                         
   2   7  17         27.38         32.82         6.19 o                         
   3   7  17          5.74         12.69         5.41 o                         
   4   7  17          1.67         -8.08         8.08 o                         
  -4   8  17         10.19         12.55         8.82 o                         
  -3   8  17          0.14          1.14         5.71 o                         
  -2   8  17          3.46          5.15         6.42 o                         
  -1   8  17          0.13          4.31         6.34 o                         
   0   8  17          2.48          5.23         7.52 o                         
   1   8  17          0.12          1.95         6.09 o                         
   2   8  17          3.47         20.12         7.76 o                         
   3   8  17          0.14         14.20         7.96 o                         
   4   8  17         10.13         13.00         6.07 o                         
  -3   9  17         15.95         13.25         6.03 o                         
  -2   9  17          1.19          4.51         5.72 o                         
  -1   9  17         13.51          5.78         7.45 o                         
   0   9  17          3.02          9.22         7.95 o                         
   1   9  17         13.50         16.69         7.93 o                         
   2   9  17          1.17          4.92         8.21 o                         
   3   9  17         15.98          7.44         8.48 o                         
  -2  10  17          5.50          8.46         5.86 o                         
  -1  10  17         14.12         19.93         8.69 o                         
   0  10  17          3.37         -2.86         9.44 o                         
   1  10  17         14.18         10.21         7.28 o                         
   2  10  17          5.53          4.81         6.31 o                         
   0   0  18         36.52         47.23         9.86 o                         
   1   0  18         39.27         34.58         7.06 o                         
   2   0  18          3.57         10.32         7.05 o                         
   3   0  18          0.73          1.51         7.54 o                         
   4   0  18          5.60         10.22         7.40 o                         
   5   0  18          3.20          4.86         8.33 o                         
  -5   1  18          1.35         18.98        11.63 o                         
  -4   1  18         11.76         19.58         7.35 o                         
  -3   1  18         26.74         27.62         7.18 o                         
  -2   1  18         16.52         22.42         7.88 o                         
  -1   1  18         20.17         32.58         5.82 o                         
   0   1  18        139.06        159.52         7.73 o                         
   1   1  18         20.22         24.87         7.05 o                         
   2   1  18         16.49         30.95         7.32 o                         
   3   1  18         26.72         31.17        10.48 o                         
   4   1  18         11.72         -0.19         7.71 o                         
   5   1  18          1.37          3.45        11.08 o                         
  -5   2  18          6.16         21.04        11.73 o                         
  -4   2  18          2.64         -1.60         7.64 o                         
  -3   2  18          1.00         -3.40        10.44 o                         
  -2   2  18         83.77         91.69         6.87 o                         
  -1   2  18         39.18         52.94         7.41 o                         
   0   2  18          0.06          7.42         6.78 o                         
   1   2  18         39.25         39.89         7.07 o                         
   2   2  18         83.80         93.29         9.75 o                         
   3   2  18          0.99          8.69        10.25 o                         
   4   2  18          2.64          3.02        10.75 o                         
   5   2  18          6.16          9.00         8.04 o                         
  -5   3  18          3.21         -8.00         8.00 o                         
  -4   3  18         15.40         21.93         7.71 o                         
  -3   3  18          0.04          0.53        10.27 o                         
  -2   3  18          3.74          2.50         8.01 o                         
  -1   3  18          0.01          2.32         7.07 o                         
   0   3  18         23.22         20.10         7.17 o                         
   1   3  18          0.01         -0.98         7.04 o                         
   2   3  18          3.72         -2.82        10.36 o                         
   3   3  18          0.04          1.84         7.44 o                         
   4   3  18         15.44          8.78         8.09 o                         
   5   3  18          3.19         12.97        11.63 o                         
  -5   4  18          9.63         18.48         8.64 o                         
  -4   4  18         16.38          7.92         7.83 o                         
  -3   4  18          6.35         10.65        10.36 o                         
  -2   4  18         26.29         40.20        14.53 o                         
  -1   4  18          6.44          7.94         5.04 o                         
   0   4  18         16.55         24.67         5.88 o                         
   1   4  18          6.43          5.84         5.15 o                         
   2   4  18         26.43         42.37        10.25 o                         
   3   4  18          6.36         20.83        10.53 o                         
   4   4  18         16.41         16.78        11.06 o                         
   5   4  18          9.61         15.10        11.80 o                         
  -5   5  18          3.94         11.97        12.47 o                         
  -4   5  18          5.09          8.93         8.21 o                         
  -3   5  18         16.49         16.62         7.00 o                         
  -2   5  18          7.28          5.68         5.68 o                         
  -1   5  18         13.00         18.03         6.29 o                         
   0   5  18         29.35         24.16         5.98 o                         
   1   5  18         13.01         18.46         5.24 o                         
   2   5  18          7.31         15.13         6.08 o                         
   3   5  18         16.48          6.22         6.79 o                         
   4   5  18          5.12          1.53        11.32 o                         
   5   5  18          3.94          7.18        12.09 o                         
  -4   6  18          4.56         10.13         9.35 o                         
  -3   6  18         10.19         15.16         6.50 o                         
  -2   6  18          0.45          5.51         5.51 o                         
  -1   6  18          5.56         11.10         6.31 o                         
   0   6  18          2.23          5.43         5.45 o                         
   1   6  18          5.47          9.64         7.45 o                         
   2   6  18          0.46          2.74         8.55 o                         
   3   6  18         10.27          0.31         5.61 o                         
   4   6  18          4.57         14.14         6.84 o                         
  -4   7  18         10.41          9.77         8.93 o                         
  -3   7  18          0.32          8.39         6.83 o                         
  -2   7  18          5.80          9.20         5.39 o                         
  -1   7  18         11.11          9.43         6.86 o                         
   0   7  18         35.32         42.87         6.47 o                         
   1   7  18         11.21         11.00         6.40 o                         
   2   7  18          5.80         -7.87         7.87 o                         
   3   7  18          0.30         -0.99         7.91 o                         
   4   7  18         10.42         19.57         7.00 o                         
  -3   8  18          4.02          7.18         7.61 o                         
  -2   8  18          6.68          0.34         6.03 o                         
  -1   8  18          2.96          8.15         6.73 o                         
   0   8  18          2.56          4.37         6.63 o                         
   1   8  18          2.97         10.19         5.91 o                         
   2   8  18          6.63         11.57         6.83 o                         
   3   8  18          4.01          8.10         7.00 o                         
  -2   9  18          3.97          2.73         7.68 o                         
  -1   9  18          2.03         -2.45         6.09 o                         
   0   9  18          5.23         -0.04         8.59 o                         
   1   9  18          2.04          7.82         8.40 o                         
   2   9  18          3.98         -2.07         8.69 o                         
   1   0  19          0.14          5.94         7.41 o                         
   2   0  19        100.43        123.26        11.15 o                         
   3   0  19          1.49         -2.73         7.42 o                         
   4   0  19          2.73         11.47         8.11 o                         
   5   0  19          0.03          1.20        12.23 o                         
  -5   1  19          2.48          7.78        12.18 o                         
  -4   1  19         27.19         37.68        11.56 o                         
  -3   1  19          0.52         -1.68         7.37 o                         
  -2   1  19          5.61          8.51         8.38 o                         
  -1   1  19         22.76         28.12         6.11 o                         
   0   1  19         68.57         91.34         7.67 o                         
   1   1  19         22.85         29.81         7.44 o                         
   2   1  19          5.60         18.18         7.62 o                         
   3   1  19          0.54         -3.52         7.85 o                         
   4   1  19         27.13         29.80        11.18 o                         
   5   1  19          2.49          2.01        12.35 o                         
  -5   2  19          1.99          9.26        12.30 o                         
  -4   2  19          2.84         -1.87        11.08 o                         
  -3   2  19         17.36         21.35         7.54 o                         
  -2   2  19          0.87          0.71         8.10 o                         
  -1   2  19          9.69          9.36         8.17 o                         
   0   2  19          7.42          6.22         7.37 o                         
   1   2  19          9.57         14.02         7.43 o                         
   2   2  19          0.86          6.44         8.40 o                         
   3   2  19         17.47         23.24         7.73 o                         
   4   2  19          2.83          5.89        10.96 o                         
   5   2  19          2.04         -4.21         9.26 o                         
  -4   3  19          5.42         -1.87        11.71 o                         
  -3   3  19          7.18         13.43         8.14 o                         
  -2   3  19         12.90         13.54         6.65 o                         
  -1   3  19          9.90          6.34         6.24 o                         
   0   3  19          9.61          8.90         6.10 o                         
   1   3  19          9.82         12.56         6.20 o                         
   2   3  19         12.88         25.80        10.68 o                         
   3   3  19          7.11         17.95        10.99 o                         
   4   3  19          5.40          9.00        12.26 o                         
  -4   4  19         13.42         12.61         8.62 o                         
  -3   4  19         10.62          3.59         8.04 o                         
  -2   4  19         19.87         27.62         7.34 o                         
  -1   4  19          9.74         13.79         7.83 o                         
   0   4  19         53.68         64.53         8.05 o                         
   1   4  19          9.76         13.22         7.73 o                         
   2   4  19         19.94         18.69        10.89 o                         
   3   4  19         10.61         12.09         8.19 o                         
   4   4  19         13.47         23.46         8.31 o                         
  -4   5  19          7.50         15.51         8.93 o                         
  -3   5  19          3.79         -4.69         7.95 o                         
  -2   5  19          7.85         10.87         5.86 o                         
  -1   5  19          0.39          7.22         6.34 o                         
   0   5  19         25.85         33.00         5.49 o                         
   1   5  19          0.41          5.83         5.46 o                         
   2   5  19          7.87         11.94        11.35 o                         
   3   5  19          3.82         17.57        11.61 o                         
   4   5  19          7.57          1.36         8.69 o                         
  -3   6  19          0.76          4.66         6.66 o                         
  -2   6  19         21.46         13.99         6.08 o                         
  -1   6  19         22.45         32.00         6.64 o                         
   0   6  19          3.61          6.43         6.49 o                         
   1   6  19         22.55         10.08         7.05 o                         
   2   6  19         21.48         25.76         6.82 o                         
   3   6  19          0.76         11.06         8.45 o                         
  -2   7  19          3.22          5.68         6.31 o                         
  -1   7  19          4.55         10.10         6.98 o                         
   0   7  19          2.41          4.82         5.25 o                         
   1   7  19          4.57          3.47         8.36 o                         
   2   7  19          3.24          9.01         6.78 o                         
  -1   8  19          3.11          7.60         5.53 o                         
   0   8  19          1.18         -4.06         8.62 o                         
   1   8  19          3.07          8.95         7.26 o                         
   0   0  20         29.34         38.30        11.37 o                         
   1   0  20          0.06         -0.20         7.77 o                         
   2   0  20          0.90          3.72         8.96 o                         
   3   0  20          0.01          2.97         7.78 o                         
   4   0  20         14.68          6.49         8.74 o                         
  -4   1  20         10.11          6.32        12.16 o                         
  -3   1  20          4.30         -2.13        11.11 o                         
  -2   1  20         29.24         28.48         9.10 o                         
  -1   1  20          1.71          5.21         7.84 o                         
   0   1  20          0.51          5.04         6.22 o                         
   1   1  20          1.70          7.16         7.91 o                         
   2   1  20         29.10         26.05         8.36 o                         
   3   1  20          4.33         18.26        11.63 o                         
   4   1  20         10.07         15.03        12.21 o                         
  -4   2  20          8.09         15.61         8.50 o                         
  -3   2  20          7.74         12.54        11.35 o                         
  -2   2  20         12.66         18.79         8.93 o                         
  -1   2  20          5.11         -3.63         7.96 o                         
   0   2  20          9.11         19.49         8.07 o                         
   1   2  20          5.19          2.71         8.18 o                         
   2   2  20         12.64         11.66        11.49 o                         
   3   2  20          7.81         16.85        11.59 o                         
   4   2  20          8.10         -0.93         8.69 o                         
  -3   3  20         14.37         16.09        11.75 o                         
  -2   3  20          1.79         -3.61         9.11 o                         
  -1   3  20         16.39         25.45         8.84 o                         
   0   3  20          0.79          8.23         7.90 o                         
   1   3  20         16.50         17.50         6.76 o                         
   2   3  20          1.78         -0.69        11.15 o                         
   3   3  20         14.27         10.56         8.59 o                         
  -3   4  20          0.85         21.90        11.71 o                         
  -2   4  20         13.07          5.66         9.36 o                         
  -1   4  20          4.33          9.78         8.16 o                         
   0   4  20         54.66         73.27         8.43 o                         
   1   4  20          4.28         11.16         8.20 o                         
   2   4  20         13.02         -0.91        11.94 o                         
   3   4  20          0.84        -12.35        12.35 o                         
  -3   5  20         14.06         18.22        12.50 o                         
  -2   5  20         52.39         62.63        10.29 o                         
  -1   5  20          6.06          4.76         8.41 o                         
   0   5  20          1.85          6.10         8.19 o                         
   1   5  20          6.02         17.91         8.43 o                         
   2   5  20         52.49         68.99        11.85 o                         
   3   5  20         14.08          8.19        12.26 o                         
  -2   6  20          0.15          5.34         7.64 o                         
  -1   6  20          5.68         11.55         7.55 o                         
   0   6  20         12.78         13.57         7.08 o                         
   1   6  20          5.69          8.21         8.55 o                         
   2   6  20          0.16          5.19         6.10 o                         
   0   7  20          0.27          0.30         7.49 o                         
   1   0  21          0.05          3.49         8.50 o                         
   2   0  21          1.34          2.49         9.58 o                         
   3   0  21          0.31          7.13         8.83 o                         
  -3   1  21          1.64         13.57        12.35 o                         
  -2   1  21          0.22          1.92         9.63 o                         
  -1   1  21          0.55          5.45         8.46 o                         
   0   1  21          1.47          1.77         8.26 o                         
   1   1  21          0.57         -2.42         7.29 o                         
   2   1  21          0.21          6.80        11.71 o                         
   3   1  21          1.65         15.51        12.88 o                         
  -2   2  21          7.12         14.67        10.12 o                         
  -1   2  21         11.37         16.82         8.60 o                         
   0   2  21         17.47         18.13         8.69 o                         
   1   2  21         11.35         14.41         7.21 o                         
   2   2  21          7.11          6.87        12.18 o                         
  -2   3  21         29.41         48.82        10.55 o                         
  -1   3  21          6.75          7.18         8.55 o                         
   0   3  21          5.64         13.91         8.50 o                         
   1   3  21          6.70          3.75         7.06 o                         
   2   3  21         29.43         40.62        12.02 o                         
  -1   4  21          8.98         10.09         9.66 o                         
   0   4  21          7.33         19.21         8.95 o                         
   1   4  21          8.92         10.75         9.12 o                         
   0   5  21         27.16         22.65         7.63 o                         
   0   0  22          0.18         -1.05        12.78 o                         
   0   1  22          1.06          2.70        12.95 o                         
                                                                                
